# Supplementary material for: Analysis of the correlation between serum Klotho and FeNO: a cross-sectional study from NHANES (2007–2012)
Source: BMC Pulm Med. 2024 Jan 29;24:61. doi: 10.1186/s12890-024-02864-7 (PMC10823643; doi:10.1186/s12890-024-02864-7)
Supplement: Supplementary file 1 — Supplementary Material 1 [file 12890_2024_2864_MOESM1_ESM.csv]

	SEQN	SDMVSTRA	SDMVPSU	WTMEC2YR	Klotho	FeNO	Gender	Age	Education	BMI	WBC	NEP	LYM	NLR	EON	FEV1	FVC	PEF	FEF257	FEV1.FVC	Albumin	ALT	AST	Cholesterol	BUN	Creatinine	Glucose	Lactate.dehydrogenase	Phosphorus	Total.calcium	Alcohol	HBP	Diabetes	Smoke
1	41475	60	1	60045.7725	544.3	8	2	62	3	58.04	8.5	6.3	1.7	3.705882353	0.1	2025	2473	5755	2119	81.88435099	36	26	24	4.422	4.64	45.97	5.88	80	0.969	2.375	2	1	2	NA
2	41479	70	1	9234.055759	888.2	16	1	52	1	27.56	5.1	2.3	2.4	0.958333333	0.1	2957	3545	8932	4081	83.41325811	42	28	22	4.655	4.28	63.65	5.5	119	0.969	2.25	1	NA	2	NA
3	41483	66	2	7920.812275	539.7	15.5	1	66	4	44.06	9.8	6.1	2.4	2.541666667	0.5	2355	3170	7831	1534	74.29022082	35	19	23	3.543	6.07	120.22	6	132	1.195	2.225	2	1	1	NA
4	41489	66	1	25651.32401	855.4	7	2	40	3	36.59	8.1	4.7	2.8	1.678571429	0.1	3116	3550	7455	4431	87.77464789	41	18	19	4.836	2.86	63.65	4.77	99	1.066	2.25	1	NA	2	NA
5	41490	63	1	10026.33594	1052.3	14	2	66	4	27.69	6.1	3	2.6	1.153846154	0.1	2250	2938	7638	1840	76.58270933	40	12	18	5.948	3.21	63.65	5.27	153	1.162	2.35	1	NA	2	3
6	41493	60	2	58059.11875	629.1	6	2	77	2	19.96	5.7	3.1	1.8	1.722222222	0.2	1424	2199	4458	938	64.75670759	44	18	33	5.922	6.07	115.8	6.22	175	1.615	2.15	2	NA	2	1
7	41495	66	2	80217.46264	822.7	13.5	1	61	5	25.53	9.3	6.1	2	3.05	0.2	3220	4103	8025	2844	78.47916159	38	25	23	4.215	4.28	72.49	5.55	106	1.162	2.225	1	NA	3	3
8	41496	71	1	7390.023578	297.5	7.5	2	64	1	28.37	8.2	6	1.5	4	0.2	1575	1939	2722	1600	81.22743682	43	12	20	5.767	14.99	638.25	6.61	130	2.131	2.275	2	NA	1	NA
9	41501	59	1	31071.38419	688.2	23	1	70	1	36.27	7.1	4.5	1.8	2.5	0.2	2073	2781	6980	1495	74.54153182	43	26	23	3.905	6.43	90.17	8.72	126	1.227	2.35	2	1	1	3
10	41504	68	1	54933.70889	1026.7	37.5	1	63	5	23.32	5.1	2.6	1.9	1.368421053	0.2	3224	4349	8506	2289	74.13198436	45	28	27	4.551	6.07	107.85	4.44	103	1.292	2.35	1	1	2	3
11	41514	63	2	31072.53457	1108.7	8	1	70	5	29.65	6.8	4.3	1.6	2.6875	0.2	2244	3348	7225	1325	67.02508961	43	30	25	3.181	4.64	91.94	9.27	121	1.259	2.4	1	1	1	3
12	41518	60	2	89649.81245	1166.9	9.5	1	50	5	29.12	5.2	2.6	1.9	1.368421053	0.3	3986	5062	10817	3624	78.74357961	46	46	34	4.681	4.64	110.5	4.94	141	1.001	2.4	1	NA	2	NA
13	41519	68	1	11057.77277	1164.8	62	1	70	3	28.35	8	5.3	1.2	4.416666667	0.8	2024	3362	5740	574	60.20226056	41	17	15	4.37	4.28	72.49	8.16	103	1.13	2.4	1	1	1	2
14	41522	72	2	10847.19638	890.2	20	1	72	4	26.28	5.6	3.3	1.7	1.941176471	0.1	3144	3732	6565	3840	84.24437299	43	17	15	5.689	4.64	78.68	6.88	128	1.227	2.35	1	1	2	NA
15	41525	68	2	19889.42144	803.1	17	1	51	3	25.22	6.3	2.6	2.9	0.896551724	0.1	2626	3990	7470	1357	65.81453634	42	47	35	4.888	2.86	72.49	5	90	1.195	2.325	2	NA	2	3
16	41526	67	2	75587.64515	1005.2	19.5	2	64	3	25.84	6.1	2.7	2.6	1.038461538	0.2	3450	4239	6869	3674	81.3871196	47	19	20	4.629	3.93	69.84	5	152	1.518	2.45	1	NA	2	3
17	41527	60	1	22501.08015	1132	22	1	44	3	26.89	6.3	3.5	2.1	1.666666667	0.2	3382	4422	7548	2627	76.48123021	48	36	30	6.465	5.36	99.01	5.16	147	1.453	2.425	1	2	2	NA
18	41531	61	2	24716.79448	1449.2	10	1	43	2	26.2	7.9	4.9	2.2	2.227272727	0.1	2881	3400	9094	4122	84.73529412	40	19	20	5.637	3.93	68.07	5.11	122	1.162	2.325	1	NA	2	NA
19	41536	60	2	118218.4797	642.9	7	2	44	4	28.83	6.1	3.6	1.7	2.117647059	0.3	2504	3023	9152	2855	82.83162421	39	20	15	5.974	2.5	59.23	4.88	136	1.195	2.3	1	1	2	NA
20	41541	63	2	99236.781	766.6	16	2	43	5	35.7	8.2	3.6	3.7	0.972972973	0.1	2983	4177	8329	1926	71.41489107	41	19	19	4.888	4.64	58.34	5.44	117	1.518	2.25	1	1	2	NA
21	41542	59	1	10520.56526	965.9	16	2	60	3	32.83	8.4	5.1	2.4	2.125	0.2	2099	2691	5455	1925	78.00074322	43	18	19	4.655	4.64	54.81	9.71	93	1.162	2.4	2	1	1	NA
22	41545	70	2	20510.37151	966.8	3.5	2	40	1	28.36	12.3	7.3	4.2	1.738095238	0.1	2613	3211	5171	2873	81.37651822	44	16	19	5.482	5.36	76.02	4.83	110	1.356	2.375	1	1	2	1
23	41546	69	1	105858.4891	1383	35	2	45	4	30.81	8.5	5.3	2.1	2.523809524	0	3711	4775	9865	3039	77.71727749	40	25	26	4.112	5	72.49	5.94	142	1.388	2.3	2	NA	2	NA
24	41547	60	1	93455.8236	760.4	11	1	49	4	32.7	2.8	1.4	1.1	1.272727273	0	4643	6189	10057	3710	75.02019712	43	20	18	3.491	3.57	81.33	4.66	114	1.001	2.25	1	1	2	NA
25	41555	71	1	16204.27481	490	3.5	2	78	1	37.82	6	2.6	2.7	0.962962963	0.3	2291	2964	5993	1854	77.29419703	42	19	17	6.672	7.5	90.17	4.5	111	1.195	2.525	1	NA	2	NA
26	41558	67	2	22837.22915	651.6	11.5	2	50	2	31.72	6.9	4	2.5	1.6	0	2099	2768	7987	1644	75.83092486	44	23	29	5.017	3.93	72.49	7.11	155	0.969	2.35	NA	1	2	1
27	41562	66	2	106265.3396	1479.9	11	1	50	4	36.8	7.9	3.4	3.7	0.918918919	0.3	3221	4095	7892	3045	78.65689866	42	36	30	6.982	3.93	71.6	5.44	151	1.195	2.3	1	NA	2	NA
28	41563	68	2	82537.63509	674.8	22	2	46	5	29.54	7.5	4	2.7	1.481481481	0.3	2757	3625	7663	2206	76.05517241	42	24	31	7.086	3.93	68.95	5.22	166	1.292	2.375	NA	1	2	NA
29	41565	60	1	9299.250643	523.2	17.5	1	72	3	24.46	5.7	3.4	1.5	2.266666667	0.3	2413	4212	6119	1222	57.28869896	40	12	29	6.103	3.21	72.49	4.55	136	1.13	2.325	1	NA	2	1
30	41567	68	1	13450.09872	913	3.5	1	51	4	25.47	10.4	6.1	2.5	2.44	1.1	3043	3921	9481	2752	77.60775312	42	27	23	5.172	2.86	81.33	5	117	0.969	2.225	1	NA	2	2
31	41570	59	2	27716.51575	717.3	3.5	1	55	1	20.62	16.3	12.8	2.3	5.565217391	0.1	1821	4005	5344	619	45.46816479	40	11	16	5.456	3.57	47.74	5.72	127	1.421	2.4	2	NA	2	1
32	41574	63	2	126521.9625	1068.1	18	1	57	4	25.16	7.2	4.6	1.7	2.705882353	0.3	3567	5455	10740	1666	65.38955087	36	21	22	4.189	3.57	81.33	5.61	103	1.033	2.275	1	NA	2	1
33	41575	71	2	8523.786162	896.1	8	1	76	1	27.77	4.7	2.7	1.3	2.076923077	0.1	2035	4060	4384	450	50.12315271	38	12	15	5.017	5.71	120.22	3.94	128	1.13	2.4	1	NA	2	3
34	41576	67	2	8711.844004	1082.5	10.5	1	68	2	34.2	6.8	4.4	1.6	2.75	0.1	1311	3069	3213	277	42.71749756	38	17	20	5.327	3.21	70.72	10.32	143	0.904	2.425	1	NA	1	1
35	41578	60	1	60045.7725	577.1	12	2	67	5	19.69	5.6	3.3	1.5	2.2	0.2	2506	3333	6038	1989	75.18751875	40	35	29	4.862	4.64	99.01	3.55	142	1.292	2.275	1	1	2	NA
36	41579	60	2	55349.09009	946.6	10	2	71	3	19.12	4.4	1.8	2.1	0.857142857	0.1	2310	3391	5313	1329	68.12149808	42	21	28	6.93	3.93	70.72	5.77	169	1.162	2.35	1	NA	2	3
37	41583	69	2	4866.538172	788.3	21	2	66	1	35.87	11	5.2	4.7	1.106382979	0.3	1875	2489	5050	1551	75.33145842	45	27	28	7.034	4.28	61	4.88	160	1.227	2.4	2	NA	2	NA
38	41587	68	2	27598.59012	816.9	6	2	44	4	26.34	4.1	1.8	1.9	0.947368421	0.1	3453	3855	9629	4471	89.57198444	42	17	20	6.051	3.21	76.02	5.55	138	1.55	2.375	1	NA	2	NA
39	41589	66	1	11038.83107	1034	24	1	76	5	29.83	5	2.5	1.4	1.785714286	0.5	1464	2384	3081	665	61.40939597	39	21	27	4.06	7.14	99.01	6.11	114	1.292	2.325	1	NA	2	3
40	41595	60	1	34984.67872	810.4	3.5	2	76	2	18.49	9.1	5.6	2.6	2.153846154	0.2	1714	3005	3878	564	57.03826955	42	17	29	4.784	3.21	81.33	9.38	129	1.162	2.4	2	NA	2	1
41	41599	65	2	18729.94077	857.1	23	2	52	4	31.63	6	3	2.6	1.153846154	0.1	3034	3548	8277	3727	85.51296505	43	22	21	6.749	2.86	61.88	4.88	139	1.13	2.325	1	1	2	NA
42	41607	64	2	85620.50838	931.2	8.5	2	46	3	26.7	7.4	5.5	1.2	4.583333333	0.1	2872	3606	7744	2957	79.64503605	40	15	20	6.362	3.21	53.92	5	99	1.098	2.2	1	NA	2	3
43	41613	70	2	6449.488543	577.1	24.5	1	71	5	32.42	5.9	3.4	1.9	1.789473684	0.1	2715	3507	9906	2214	77.41659538	41	40	45	3.905	6.43	89.28	7.44	184	1.066	2.35	1	NA	1	3
44	41616	67	2	13812.58776	522.4	6.5	2	67	2	33.37	4.4	1.6	2.1	0.761904762	0.1	1951	2305	5245	2427	84.64208243	39	48	59	4.112	3.93	69.84	4.39	129	1.292	2.225	1	2	2	3
45	41618	64	2	85620.50838	536.6	15.5	2	46	4	37.79	11	6.5	3.3	1.96969697	0.2	2817	3579	7359	2622	78.70913663	43	18	20	6	5.71	76.91	4.66	121	1.356	2.475	1	NA	1	NA
46	41622	61	1	29840.2367	1138.6	6.5	2	41	3	42.69	10.9	7.2	2.7	2.666666667	0.2	2954	3625	8863	3309	81.48965517	39	17	17	4.784	3.21	63.65	4.88	120	1.292	2.325	2	NA	2	NA
47	41624	66	2	7674.429627	1037.2	19	2	68	1	25.83	9	5.6	2.3	2.434782609	0.5	2237	2894	6572	2082	77.29785764	44	24	21	5.25	3.21	49.5	6.16	104	1.227	2.375	1	1	1	NA
48	41636	70	2	7405.503199	698.7	19.5	2	61	3	26.44	7.1	4	2	2	0.4	2301	3035	5723	1457	75.815486	46	63	49	8.353	3.21	61.88	6.72	135	1.356	2.5	2	NA	2	NA
49	41642	63	1	36376.13332	903.4	52.5	2	73	3	27.16	5.7	3.4	1.6	2.125	0.2	1868	2548	4978	1294	73.31240188	43	21	28	5.327	3.93	72.49	5.05	184	1.55	2.375	1	NA	2	NA
50	41648	61	2	104430.8262	758.2	22	1	58	3	28.51	6.8	4.2	1.8	2.333333333	0.1	3138	3841	8595	3412	81.69747462	40	16	20	3.051	5.36	121.99	5.55	105	1.711	2.2	2	1	2	NA
51	41666	59	1	77873.85796	802.4	10	2	43	4	32.41	5.6	2.7	2.3	1.173913043	0.1	3533	4451	7453	3347	79.37542125	41	18	17	7.499	3.21	72.49	5.61	115	0.969	2.375	1	2	2	3
52	41668	62	2	6082.458728	723.7	41	1	66	5	28.28	4.6	2.7	1.3	2.076923077	0.2	3127	3917	10615	3413	79.8315037	41	22	30	3.724	3.21	86.63	5.16	148	1.001	2.175	1	NA	2	NA
53	41672	70	2	9110.641805	156.6	30	2	63	2	23.42	8.5	6	1.9	3.157894737	0.2	2469	3271	7916	1969	75.48150413	41	26	25	4.629	9.28	81.33	7.6	115	0.904	2.375	1	1	2	NA
54	41675	59	2	23272.04681	740.6	3.5	2	71	3	24.53	8.9	6.7	1.5	4.466666667	0.1	1162	2101	2999	327	55.30699667	37	13	18	4.732	4.28	61.88	6.94	141	1.098	2.3	1	NA	1	1
55	41676	63	2	53155.16237	727.9	11	2	61	4	23.31	5.3	2.8	1.8	1.555555556	0.2	3195	4155	8777	2797	76.89530686	43	19	26	5.612	3.57	63.65	4.83	132	1.324	2.4	1	NA	2	3
56	41677	68	2	28069.71324	1257.9	17	1	71	3	36.98	8.1	4.5	2.8	1.607142857	0.1	3304	4525	9486	1960	73.01657459	41	16	25	4.758	3.93	99.89	4.5	128	1.033	2.25	2	1	2	NA
57	41682	63	1	85297.90368	931.4	7	2	44	5	29.41	4.7	2.6	1.6	1.625	0.1	3336	4032	7085	3493	82.73809524	41	15	18	5.301	4.28	72.49	5.22	101	1.259	2.35	1	NA	2	3
58	41683	62	2	31882.733	512.3	31.5	1	72	4	27.19	9.2	5.7	2.6	2.192307692	0.3	3107	4913	7862	1330	63.24038266	44	25	24	4.396	7.85	111.38	5.72	115	1.162	2.275	1	1	2	NA
59	41688	67	1	31602.18892	958.4	10	1	49	2	29.28	6.4	3.6	2.3	1.565217391	0.1	3721	4461	11197	4472	83.41179108	42	73	55	6.905	2.5	63.65	4.5	159	1.033	2.275	1	NA	2	1
60	41690	65	2	18832.37897	1111.6	11.5	1	52	5	30.95	5.2	1.8	2.5	0.72	0.2	3490	4400	10484	3248	79.31818182	39	59	45	4.5	3.57	74.26	6.61	150	1.001	2.3	1	1	2	3
61	41691	63	2	51939.93303	908.2	31.5	1	60	3	31.98	5.7	2.8	2	1.4	0.3	3230	4568	10707	1858	70.70928196	37	36	34	4.784	4.64	93.7	4.88	133	0.807	2.175	1	1	2	NA
62	41693	74	1	19714.51964	1013.4	8.5	1	50	4	35.12	5.7	3	2.2	1.363636364	0.1	3933	5438	11479	2641	72.32438396	36	15	15	4.939	3.93	96.36	4.44	89	1.066	2.25	1	NA	2	1
63	41694	61	2	8112.485364	741.1	37	2	60	4	26.06	7.4	4	2.4	1.666666667	0.5	2021	2874	5018	1182	70.32011134	43	32	29	6.387	4.64	63.65	5.27	144	1.388	2.25	1	1	2	3
64	41698	69	1	110537.619	1019.6	19.5	1	42	4	34.52	10.8	5.8	4	1.45	0.4	3879	5204	10878	2905	74.5388163	42	29	25	5.844	6.07	90.17	4.66	143	1.292	2.325	1	NA	2	NA
65	41699	65	1	20990.82473	698.5	13.5	1	51	4	41.12	5.9	4.1	1.5	2.733333333	0	4178	5018	9386	4838	83.26026305	41	25	32	4.551	3.93	107.85	5.94	143	1.259	2.4	2	1	1	3
66	41700	67	1	22521.08584	449.5	3.5	1	55	2	26.47	10	7.5	1.5	5	0.2	2833	4151	6021	1785	68.24861479	42	53	51	5.301	5.71	81.33	4.11	138	1.195	2.35	1	1	2	1
67	41702	59	1	22837.22915	700.8	27	2	55	3	45.13	7.9	4.8	2.3	2.086956522	0.3	1394	1837	4579	1080	75.88459445	46	25	21	6.284	4.64	72.49	5.94	158	1.001	2.475	2	NA	2	NA
68	41711	71	1	48737.53237	661.9	18.5	2	73	3	29.08	6.3	3.4	2.1	1.619047619	0.2	2332	3078	5534	1949	75.76348278	41	18	24	4.991	5.71	107.85	5.77	128	1.356	2.425	1	1	2	NA
69	41713	60	1	22501.08015	489.7	3.5	1	42	4	17.89	7.1	4.9	1.6	3.0625	0.2	3683	5366	9008	2382	68.63585539	44	15	23	4.681	3.57	107.85	6.44	106	1.356	2.35	1	NA	2	1
70	41715	62	1	28867.39206	965.4	24	2	74	3	24.33	4.8	2.5	1.5	1.666666667	0.1	1966	2882	6221	952	68.21651631	43	28	30	5.198	7.85	81.33	5.5	150	1.485	2.6	1	1	2	NA
71	41717	67	1	32773.26977	625.2	7.5	2	72	2	23.87	7	3.2	3.1	1.032258065	0.1	2535	2955	5711	3259	85.78680203	46	20	24	3.827	5.36	63.65	5.66	112	1.55	2.425	2	1	1	3
72	41728	65	2	147472.7188	738.8	7	2	47	5	18.2	4.1	2.3	1.1	2.090909091	0.2	3175	3874	7611	3230	81.95663397	45	40	42	4.784	5	63.65	4.55	161	1.259	2.35	2	NA	2	NA
73	41729	63	2	83611.80056	774.5	28.5	1	53	2	38.63	6.3	3	2.8	1.071428571	0.1	3514	4523	7878	3189	77.69179748	44	32	23	5.017	6.78	93.7	6.49	106	1.13	2.325	1	1	2	3
74	41735	62	2	70814.00894	1058	17.5	2	64	5	25.4	7.7	5.2	2	2.6	0.1	3411	4557	8095	2904	74.85187623	41	15	15	5.25	7.5	60.11	6.22	121	1.13	2.4	2	1	2	NA
75	41740	68	2	10843.3722	694.3	13	1	79	5	28.18	5.1	2.7	1.7	1.588235294	0.1	1919	2447	5081	1749	78.42255823	39	18	32	6.103	7.5	91.05	5.16	217	1.292	2.35	2	1	2	NA
76	41751	59	2	20783.50754	1082.2	15.5	2	73	3	40.45	8.4	4.1	3.3	1.242424242	0.1	2486	2860	5925	3372	86.92307692	47	29	29	3.129	5.36	72.49	6.61	171	1.066	2.65	2	1	1	NA
77	41753	60	2	44152.12234	986.5	19.5	1	78	4	37.68	7.6	5	2.1	2.380952381	0	2116	3030	3328	1287	69.8349835	42	24	25	5.094	4.64	86.63	21.43	146	1.098	2.3	1	NA	2	3
78	41759	59	2	26644.67436	552.1	8	1	41	2	24	10.4	6.2	3.6	1.722222222	0.2	3633	5212	9702	2122	69.70452801	45	40	28	5.534	2.5	79.56	4.77	150	1.259	2.3	1	NA	2	1
79	41760	67	1	33773.65413	726.8	24	2	73	3	28.2	6.1	3	2.2	1.363636364	0.1	2178	2678	4137	2505	81.32935026	42	25	25	5.146	5.36	72.49	5.55	139	1.227	2.475	2	1	2	NA
80	41761	70	2	117393.4743	1236.4	22	2	54	5	23.05	5.6	3	2	1.5	0.1	2146	2870	7027	1591	74.77351916	46	20	28	5.948	3.93	66.3	4	116	1.356	2.55	1	1	2	NA
81	41764	60	1	63922.77837	741.4	11	1	54	5	26.09	3.6	1.7	1.3	1.307692308	0.1	3245	4187	11507	2347	77.50179126	43	19	25	5.25	2.5	90.17	5.38	139	1.033	2.35	1	1	2	3
82	41768	65	1	11330.11148	769.4	20	2	57	5	28.5	8	4.6	2.6	1.769230769	0.1	2488	2873	6571	3263	86.59937348	47	22	30	4.913	4.28	54.81	4.94	115	1.259	2.4	2	1	2	NA
83	41770	72	1	9586.988453	775.1	25	2	71	1	31.13	5.3	3.3	1.4	2.357142857	0	2600	3119	6821	3142	83.3600513	40	12	17	6.646	4.64	63.65	6.99	111	0.84	2.15	2	1	2	NA
84	41772	61	2	8986.38881	853.9	55.5	1	69	2	25.95	4.6	2.4	1.5	1.6	0.1	3415	4668	12198	2212	73.15766924	42	16	22	4.008	8.21	79.56	6.27	110	1.066	2.35	1	NA	2	3
85	41776	71	2	21694.30254	423.2	8	2	48	4	24.24	6.8	3.7	2.4	1.541666667	0.1	2363	2766	5785	3084	85.43022415	44	22	23	7.112	6.43	60.11	4.83	90	1.324	2.4	1	NA	2	NA
86	41782	61	1	47353.39188	986	23	1	66	3	32.03	8.2	5.4	2	2.7	0.3	2197	2839	5986	1899	77.38640366	41	18	19	3.931	5.36	107.85	6.99	123	1.066	2.425	1	NA	2	1
87	41791	67	1	27640.9212	980.8	45	1	78	2	35.68	7.1	4.6	1.9	2.421052632	0.1	1766	2881	5386	656	61.29816036	43	24	26	3.724	4.28	90.17	6.38	132	0.969	2.35	1	1	2	3
88	41793	65	1	27906.90909	743.1	27	1	43	3	39.23	7.3	4.2	2.2	1.909090909	0.2	3946	5442	9136	2907	72.51010658	36	35	29	4.991	7.14	72.49	4.94	144	1.292	2.15	2	1	2	NA
89	41794	61	1	31916.00829	1046.3	11	1	44	3	30.29	5.1	2.5	1.8	1.388888889	0.1	3558	4352	10848	3607	81.75551471	43	41	38	5.87	4.28	90.17	5.27	151	1.679	2.5	2	NA	2	1
90	41796	60	2	14701.5001	1333.9	18.5	2	60	3	NA	9.6	4.5	4.3	1.046511628	0.2	1593	2024	4425	1530	78.7055336	42	39	38	4.189	12.5	132.6	9.33	199	1.356	2.475	2	1	1	NA
91	41797	60	1	50005.9457	516.4	23	1	69	3	28.15	6.8	4.5	1.5	3	0.1	3349	4235	10328	2962	79.07910272	45	47	34	6.206	6.78	81.33	5.16	118	1.227	2.425	1	1	2	3
92	41808	60	1	60045.7725	922.5	7	2	68	3	23.48	6.1	3.9	1.5	2.6	0.2	2372	3415	6685	1278	69.45827233	42	17	22	5.612	2.86	54.81	4.5	138	1.453	2.35	2	NA	2	NA
93	41827	63	1	27494.62055	468.9	21	1	78	5	25.65	10.6	7.3	1.9	3.842105263	0.1	2930	4299	4173	2061	68.15538497	42	17	22	6.879	5.71	99.01	4.94	148	1.033	2.45	1	NA	2	NA
94	41834	70	1	78103.1466	492.5	13.5	1	43	5	27.36	3.6	1.7	1.4	1.214285714	0.1	4934	6385	10694	4393	77.27486296	44	18	21	3.595	2.14	54.81	4.44	94	1.227	2.325	1	NA	2	2
95	41839	70	2	21137.58264	1030.1	34.5	2	43	2	28.36	7.6	5.1	1.5	3.4	0.3	2469	3425	6370	1680	72.08759124	41	24	28	4.5	3.21	54.81	4.33	136	1.098	2.35	2	NA	2	NA
96	41840	63	2	38635.43035	1011.9	35.5	2	75	2	30.19	6.9	3.9	2.1	1.857142857	0.3	2735	3586	7894	2327	76.2688232	43	17	23	4.163	4.28	88.4	5.22	118	1.356	2.45	2	1	1	NA
97	41852	59	2	19562.48332	941.5	23	1	65	3	25.09	5.8	3.9	1.3	3	0.2	3680	4588	11495	3457	80.2092415	43	12	24	3.155	7.14	90.17	5.94	125	1.259	2.225	1	NA	2	3
98	41853	61	1	90669.42167	973.7	13	1	52	4	24.26	8.4	5.2	2.4	2.166666667	0.1	4530	5499	11968	5004	82.37861429	43	30	28	5.87	5.36	72.49	5.66	122	1.324	2.375	1	NA	2	NA
99	41858	60	2	60818.20306	1287.5	8	1	60	4	20.83	7.6	4.2	2.2	1.909090909	0.5	2185	4732	4837	538	46.17497887	44	16	20	5.25	8.57	65.42	4.94	120	1.195	2.2	1	NA	2	1
100	41863	65	2	37991.39528	828.7	13	2	48	3	29.9	5.9	3	2.2	1.363636364	0.2	2290	2934	3721	2125	78.05044308	43	29	31	4.241	2.14	70.72	5.27	138	1.388	2.525	1	NA	2	3
101	41864	71	2	21287.53971	1051.6	3.5	1	44	4	32.64	8.6	4	3.2	1.25	0.5	3702	4945	8274	2908	74.86349848	44	50	48	7.008	3.93	83.1	4.83	148	1.421	2.45	1	1	2	NA
102	41865	69	2	10618.75861	1036.9	18	1	76	5	28.03	4.5	2.4	1.5	1.6	0.2	3364	5334	8997	1258	63.06711661	39	21	30	4.732	5.36	91.05	6.49	135	1.098	2.4	1	1	2	3
103	41868	60	2	34680.53154	1234.4	34	1	78	1	29.9	6.6	3.9	1.5	2.6	0.4	2046	3664	6821	469	55.84061135	43	18	22	3.388	5	95.47	4.39	102	1.195	2.225	1	NA	2	3
104	41871	62	2	55093.85473	449.9	13.5	2	65	4	19.65	7.2	3.9	2.4	1.625	0.2	3210	4442	7944	2166	72.26474561	45	26	34	4.836	5.36	73.37	5.16	177	1.292	2.525	2	NA	2	NA
105	41877	59	1	27343.5918	544	9	2	42	4	21.87	5.6	3.2	1.6	2	0.3	3312	4175	8633	3165	79.32934132	44	16	29	4.81	4.28	125.53	3.5	156	1.227	2.35	1	NA	2	NA
106	41881	60	2	40315.04325	768.4	36.5	1	70	3	29.87	5	2.7	1.6	1.6875	0.1	2907	4207	8143	1610	69.09912051	41	26	27	4.138	4.64	99.01	5.44	115	1.292	2.35	1	1	2	3
107	41882	71	2	12292.22016	723.3	32	2	59	1	34.91	8	4.7	2.7	1.740740741	0.1	1883	2321	5545	2161	81.12882378	40	21	23	4.008	7.14	56.58	11.6	126	1.292	2.4	1	1	2	3
108	41883	69	2	14573.25245	1412.9	18	2	42	4	59.13	10.6	6.7	2.5	2.68	0.5	2139	2408	6448	2798	88.82890365	38	28	28	4.241	5	68.07	5	157	1.033	2.3	2	NA	2	NA
109	41888	66	1	40803.37502	495.3	18	1	71	3	28.65	8.5	5	2.4	2.083333333	0.2	2114	3393	5146	1018	62.30474506	48	22	24	5.767	4.64	99.01	5.83	119	1.292	2.625	1	NA	2	1
110	41895	65	2	28376.17481	1102.5	18	2	47	5	19.03	6.4	3.7	1.7	2.176470588	0.3	2756	3552	7701	2384	77.59009009	41	20	32	4.112	3.57	52.16	4.66	122	1.195	2.25	2	NA	2	3
111	41896	59	2	20869.69719	493.6	6.5	1	53	3	20.41	9.8	7.6	1.2	6.333333333	0.2	3210	5081	6370	1514	63.17654005	43	14	21	6.801	4.64	93.7	4.61	100	1.55	2.375	1	NA	2	1
112	41897	66	2	34962.52488	794.9	37	1	77	5	30.81	7.1	4.5	1.4	3.214285714	0.4	3411	4376	9183	3171	77.94789762	41	21	24	4.862	5.36	71.6	5.22	138	1.033	2.3	1	1	2	3
113	41898	65	2	39713.681	504	19	2	54	5	29.9	4.5	1.9	2.2	0.863636364	0.1	1698	2074	3852	2218	81.8707811	42	14	20	4.707	5.36	61.88	17.04	113	1.13	2.5	1	NA	1	NA
114	41912	65	2	37066.10227	845.2	3.5	2	56	5	46.52	9.1	6.8	1.5	4.533333333	0.2	2550	3075	7958	2816	82.92682927	40	20	20	4.991	3.57	67.18	4.5	138	1.259	2.475	1	NA	2	NA
115	41915	62	2	55992.47219	618.9	18.5	2	63	5	26.65	4.6	1.8	2	0.9	0.2	2850	4232	7097	1723	67.34404537	44	17	24	5.974	3.57	76.91	4.88	117	1.259	2.325	1	NA	2	3
116	41918	67	1	26884.01201	549.3	3.5	2	53	2	24.18	9.4	5.7	2.9	1.965517241	0.1	2181	2915	4064	1775	74.81989708	40	14	24	4.862	3.57	63.65	4.72	122	1.324	2.3	1	1	2	1
117	41919	66	1	16765.47734	430.7	17	2	53	4	24.88	5.1	2.8	1.9	1.473684211	0.1	2575	2992	6739	3847	86.06283422	41	14	23	4.344	2.86	54.81	6.16	100	1.033	2.225	1	NA	2	NA
118	41923	63	1	57654.92135	1137.9	9	2	60	5	25.77	3.4	2.1	0.9	2.333333333	0.1	2434	3232	7113	1893	75.30940594	43	33	30	5.819	6.07	72.49	5.11	158	1.259	2.45	2	1	2	NA
119	41926	70	1	78103.1466	925	19.5	1	49	3	28.44	11.3	7.4	2.7	2.740740741	0.3	4470	6088	8552	3614	73.42312746	43	26	24	5.172	5	72.49	4.44	138	1.453	2.45	1	NA	2	1
120	41929	68	2	27598.59012	944.7	8.5	2	44	4	40.25	9.3	6	2.5	2.4	0.3	2182	2456	5891	3654	88.84364821	42	21	20	4.293	5	78.68	5.88	135	1.324	2.4	1	1	2	1
121	41934	61	1	26357.25253	400.6	9	1	41	4	24.52	6.9	2.8	3.1	0.903225806	0.2	4882	6646	7354	4020	73.45771893	43	19	36	4.474	3.57	107.85	4.22	146	1.518	2.275	NA	NA	2	1
122	41942	63	2	75823.55028	2051.7	21	2	44	4	23.66	10	6.5	2.7	2.407407407	0.1	2292	3913	5613	1021	58.57398416	44	17	22	5.715	3.21	63.65	4.72	125	1.356	2.3	2	NA	2	1
123	41946	64	2	10981.48653	665.8	14.5	2	65	3	32.26	5.5	2.4	1.7	1.411764706	0.1	2073	2811	5583	1540	73.74599787	40	26	25	4.603	5	75.14	6.44	187	1.227	2.325	1	1	2	3
124	41961	66	2	117384.3292	1020.8	3.5	1	46	3	30.45	6.8	3.3	2.7	1.222222222	0.2	3527	4006	9767	5286	88.0429356	45	25	18	3.776	2.86	60.11	6.99	103	1.098	2.3	1	NA	1	NA
125	41962	63	1	90397.29865	695.3	24	1	48	3	29.51	7.6	4.4	2	2.2	0.5	3976	5883	8605	2681	67.5845657	41	33	25	4.888	4.64	90.17	5.83	113	0.936	2.3	1	1	2	NA
126	41964	69	1	36842.03943	761	6.5	1	42	4	36.47	6.6	4	1.8	2.222222222	0.2	4141	5034	8769	4545	82.26062773	40	23	19	5.948	2.5	63.65	4.61	118	1.033	2.3	1	NA	2	3
127	41969	62	2	56696.24336	1659.6	10.5	2	61	3	32.58	10.4	7.3	2.3	3.173913043	0.2	2668	3240	5779	3113	82.34567901	38	31	25	5.405	4.28	66.3	5.38	144	1.195	2.225	2	1	2	NA
128	41973	60	1	29781.65506	1214.3	3.5	1	71	4	32.71	10.9	7.2	2.7	2.666666667	0.2	2811	4781	8403	1119	58.79523112	41	20	26	4.034	4.64	90.17	6.77	111	1.162	2.475	1	1	1	1
129	41981	65	1	11032.10859	1071.6	3.5	2	55	5	48.47	7.7	4.7	2.4	1.958333333	0.1	2629	3238	7144	2555	81.19209389	40	26	24	5.974	5.71	54.81	5.77	168	1.259	2.325	2	1	2	NA
130	41991	66	2	8175.632041	930.4	6	1	66	1	27.24	6.1	3.2	2.3	1.391304348	0.2	2349	3373	4987	1464	69.6412689	43	20	25	5.198	4.64	66.3	7.16	138	1.066	2.275	1	NA	2	3
131	41993	62	2	89463.09211	645.9	8.5	2	59	5	19.67	8.8	6.1	1.8	3.388888889	0.2	2410	3571	6270	1254	67.48809857	44	21	23	6.439	5.71	57.46	5.22	117	1.292	2.35	1	NA	2	1
132	42002	63	1	21422.07452	778	7.5	1	52	5	31.25	6.1	4.2	1.3	3.230769231	0.1	2761	3989	8374	1312	69.21534219	43	38	30	7.215	5.36	116.69	4.94	121	1.098	2.475	1	1	2	NA
133	42003	66	1	8925.327539	323.9	9	1	68	1	25.31	7.8	5	2	2.5	0.3	2563	3696	6184	1446	69.3452381	42	25	40	5.198	10.35	116.69	6.83	337	1.808	1.75	1	1	2	NA
134	42015	60	2	25045.44939	971.2	16	2	79	4	20.31	7.5	4.3	2.4	1.791666667	0.2	2417	3229	6125	1889	74.85289563	48	22	27	4.112	4.28	73.37	5.5	135	1.033	2.45	2	1	2	NA
135	42018	70	1	5342.49316	1000.1	20	1	62	1	27.64	5.1	3	1.5	2	0.1	2108	2734	5184	1782	77.10314557	45	34	24	5.689	5.71	90.17	4.61	124	1.292	2.375	1	NA	2	3
136	42021	73	1	17559.00133	1305.8	9	1	44	1	26.03	6.2	3.6	1.7	2.117647059	0.1	3163	3773	6803	2879	83.83249404	47	42	38	4.319	5.71	81.33	3.33	141	1.227	2.425	2	1	2	3
137	42025	64	1	27067.65119	1335.4	6.5	2	43	3	29.95	9.5	5.4	3.1	1.741935484	0.2	2949	3445	7742	4140	85.60232221	37	10	14	5.327	3.21	63.65	5.16	126	1.195	2.275	2	NA	2	1
138	42028	72	2	30955.03204	665	14	1	45	3	17.96	6.1	2.4	2.6	0.923076923	0.5	806	2457	971	346	32.8042328	47	28	24	4.629	6.07	111.38	4.66	125	1.324	2.5	2	1	2	NA
139	42047	62	2	101729.7969	1422.7	13.5	2	52	3	36.27	6.4	3.9	2	1.95	0.2	2277	3096	7740	1527	73.54651163	39	18	18	5.094	10	87.52	4.83	162	1.259	2.25	2	NA	2	NA
140	42048	62	1	71843.77178	1015.1	9	1	50	3	32.97	8.8	5.6	2.2	2.545454545	0.2	3010	3759	9530	2932	80.0744879	46	66	45	7.629	3.93	63.65	10.32	159	1.195	2.375	NA	NA	2	1
141	42049	64	2	99152.80406	972.5	28	1	44	4	28.09	7.6	4.8	2.1	2.285714286	0.1	3561	4519	8873	3189	78.80061961	45	34	29	5.017	4.64	79.56	4.66	157	1.227	2.3	1	NA	2	NA
142	42050	71	1	109447.5471	954.1	21	1	52	5	26.49	4.6	2.2	1.8	1.222222222	0.1	3652	4956	9762	2725	73.68845843	40	17	29	6.103	5	99.01	20.43	144	0.484	2.375	2	NA	1	NA
143	42056	64	2	28522.4519	804	12	2	57	4	33.81	4.9	2.4	1.8	1.333333333	0.3	2964	3745	7529	2828	79.14552737	47	26	27	5.689	5	87.52	4.77	155	1.711	2.45	1	NA	2	3
144	42059	69	1	120766.6669	673.8	10	1	46	4	24.76	5.6	3.6	1.3	2.769230769	0.1	4592	5710	11525	4691	80.42031524	43	14	20	5.948	7.5	72.49	5.16	102	1.324	2.4	1	NA	2	NA
145	42071	67	1	80702.13542	592.4	5.5	2	44	3	27.06	4.9	2.4	1.6	1.5	0.5	3664	4490	7565	3906	81.60356347	38	15	19	3.801	4.28	63.65	5.05	128	1.033	2.225	1	1	2	1
146	42073	71	2	21287.53971	807.6	21	1	42	2	28.13	7.7	4.6	2.2	2.090909091	0.2	3690	4423	10182	3983	83.42753787	43	21	29	5.974	4.64	61.88	4.39	136	1.195	2.35	1	NA	2	NA
147	42075	63	2	91163.60298	1108.7	3.5	1	46	3	33.09	12.1	6.3	4.4	1.431818182	0.4	2944	4216	7335	1931	69.82922201	43	51	54	3.672	2.5	61	8.49	146	1.227	2.275	1	1	2	1
148	42077	59	1	30346.55594	552.9	12	1	49	3	28.05	10.8	7.4	2.4	3.083333333	0.2	2750	3435	6220	2503	80.05822416	44	20	18	6.749	2.5	81.33	4.94	92	1.13	2.325	1	NA	2	1
149	42099	67	1	48520.70708	564.4	33.5	1	66	5	36.66	6.8	4.2	1.8	2.333333333	0.2	2717	3455	7361	2468	78.63965268	42	42	33	4.319	6.07	107.85	5.77	144	0.904	2.35	1	1	2	3
150	42103	63	1	10286.8996	687.2	24	2	67	3	29.17	4.3	2.4	1.4	1.714285714	0	1987	3106	4175	978	63.97295557	42	46	58	4.267	5	72.49	6.94	149	1.098	2.475	2	1	2	3
151	42104	69	2	27829.19161	778.4	19.5	2	71	4	29.04	6.4	3.9	1.9	2.052631579	0.1	2915	3457	7220	3802	84.32166618	41	15	15	6.749	6.07	63.65	5.38	85	1.227	2.35	1	NA	2	NA
152	42106	71	2	27624.62728	813.9	15.5	1	46	5	33.97	5.4	2.6	2.3	1.130434783	0.1	3208	4108	8973	2888	78.09152872	42	24	22	7.396	4.28	103.43	4.55	111	1.001	2.475	1	NA	2	NA
153	42107	69	1	36849.62575	411.3	25	1	78	5	25.7	4.9	3.2	0.8	4	0.2	3228	4542	10175	2051	71.07001321	41	19	25	6.258	5.71	107.85	5.27	147	1.195	2.375	1	1	2	3
154	42108	62	2	25749.17369	879.5	7.5	2	44	3	34.99	12.2	7.5	3.7	2.027027027	0.5	1611	2053	5934	1523	78.47053093	38	17	17	5.172	3.93	59.23	12.6	120	1.388	2.3	2	1	1	1
155	42110	69	2	9062.468601	783.6	51.5	2	52	2	35.28	7.6	3.8	2.8	1.357142857	0.2	2538	3104	6479	2780	81.76546392	39	48	37	6.103	5	49.5	5	117	1.453	2.25	NA	NA	2	NA
156	42120	62	1	7992.552615	753.9	3.5	1	72	5	23.57	4.9	2.7	1.5	1.8	0.2	2458	3580	7899	1300	68.65921788	47	31	42	5.198	6.07	99.01	5.72	164	1.033	2.3	2	NA	2	NA
157	42123	71	1	7733.840654	668.6	19	1	61	4	26.51	7.8	5.3	2	2.65	0	3132	3632	11425	4277	86.23348018	46	32	26	4.474	6.07	72.49	5.83	101	1.324	2.5	1	1	2	NA
158	42126	63	1	87175.40504	750.6	7	1	50	4	31.38	9	6	1.9	3.157894737	0.2	3907	5007	9375	3552	78.03075694	44	25	28	6.491	4.64	81.33	5.61	153	1.324	2.4	1	NA	2	1
159	42133	73	1	5142.163856	948.2	3.5	2	63	4	31.03	8.2	5.2	2.3	2.260869565	0	1911	2337	4821	2101	81.77150193	42	37	32	8.017	7.5	72.49	6.38	143	1.582	2.525	1	1	2	NA
160	42135	64	1	24717.40308	795.4	6	1	50	2	23.72	5.9	3	2.3	1.304347826	0.1	3745	4985	8235	3036	75.12537613	46	31	18	6.646	3.21	58.34	15.54	112	1.324	2.25	2	1	1	3
161	42143	63	2	96356.53903	734	13	2	53	2	28.82	11.1	8.3	1.8	4.611111111	0.3	2451	3084	7537	2525	79.47470817	41	26	26	3.982	4.64	66.3	4.33	199	1.227	2.3	2	NA	2	1
162	42152	68	2	25351.90316	713.2	11	2	49	2	32.06	5.1	3	1.5	2	0.1	2375	2913	6134	2511	81.53106763	38	25	23	4.396	2.86	47.74	4.77	132	1.162	2.225	2	NA	2	NA
163	42154	59	2	33401.74099	892.9	11	1	75	1	25.31	6	4.1	1.3	3.153846154	0.2	2463	3747	7254	978	65.73258607	42	71	64	2.741	5.36	87.52	12.21	171	0.807	2.425	2	1	1	NA
164	42157	61	1	61219.80021	704.7	32	2	67	5	28.42	5.9	2.8	2.4	1.166666667	0.2	2170	2627	7333	2337	82.60373049	42	15	23	6.077	8.21	86.63	4.27	164	1.453	2.35	2	NA	2	NA
165	42159	61	2	108063.0236	764.2	15	2	43	5	24.19	6.7	4.2	1.8	2.333333333	0	2591	3283	7125	2314	78.92171794	42	13	17	6	4.64	61	4.77	115	1.162	2.325	1	NA	2	NA
166	42160	72	2	17305.03162	688.8	11	2	43	1	30.47	8.9	5.2	3.1	1.677419355	0.2	2563	2959	6387	3884	86.61710037	39	29	19	4.396	5.71	53.92	6.61	114	1.292	2.2	2	NA	2	NA
167	42161	59	2	11914.6198	674.7	9	1	72	3	28.9	7.2	4.6	2	2.3	0.1	2372	3688	7236	1012	64.31670282	40	14	16	5.482	5	94.59	4.55	120	1.421	2.275	1	NA	2	NA
168	42164	60	1	6603.727365	551.8	3.5	1	60	4	29.11	7.2	3.8	2.8	1.357142857	0.1	2810	3899	8461	1864	72.06976148	38	17	19	3.931	5.71	107.85	6.77	110	0.904	2.275	1	NA	2	3
169	42170	63	2	32585.05768	704.6	15	1	79	2	28.96	5.2	3	1.7	1.764705882	0.1	2488	3167	3485	2555	78.56015156	41	8	17	4.112	9.64	88.4	6.16	134	1.292	2.35	1	NA	2	NA
170	42171	72	2	22653.31714	845.8	21	1	41	3	37.71	7	3.5	2.7	1.296296296	0.3	3767	4501	9375	4468	83.69251277	46	33	21	4.448	4.28	77.79	5.11	121	1.098	2.3	1	NA	2	NA
171	42172	67	2	14178.30432	558.4	14	2	71	3	34.31	9	5.6	2.7	2.074074074	0.1	1642	1939	5232	2438	84.6828262	44	16	22	4.008	4.64	70.72	7.55	91	1.195	2.4	2	1	1	NA
172	42173	66	2	103594.9392	974.6	11	1	50	5	27.14	5.3	2.6	1.9	1.368421053	0.3	3013	4030	8786	2355	74.76426799	45	35	32	4.189	4.28	80.44	6.22	150	0.936	2.3	1	NA	2	NA
173	42180	61	2	36072.80928	961.3	40	1	74	3	37.21	11.6	6	4.1	1.463414634	0.7	2881	4089	9917	1798	70.45732453	43	20	27	5.043	3.57	106.08	5	148	1.195	2.275	1	NA	1	NA
174	42183	63	1	81436.64406	359.8	16	2	41	3	26.91	11.9	7.8	2.9	2.689655172	0.1	2702	3091	9685	4532	87.41507603	42	17	20	5.224	2.86	72.49	6.11	154	1.162	2.375	1	NA	2	1
175	42185	63	1	21995.67655	1056.8	15	1	57	4	29.78	5.9	2.7	2.4	1.125	0.1	2467	3031	7311	2490	81.39227978	41	15	25	4.629	6.78	160.89	4.88	159	0.807	2.35	1	NA	2	3
176	42187	64	1	22224.40517	1775.8	6.5	2	52	3	24.33	7.7	3.1	3.7	0.837837838	0.2	2594	3430	7380	2045	75.62682216	42	13	23	4.732	2.5	81.33	4.72	165	1.453	2.4	1	NA	2	1
177	42189	69	1	14278.12046	772.1	16	1	50	1	25.76	4.9	2.7	1.5	1.8	0.1	3042	3636	7861	4682	83.66336634	42	25	23	4.913	3.21	72.49	6.94	115	1.001	2.275	2	NA	2	NA
178	42193	60	2	60255.31831	516.9	9.5	1	61	4	37.8	6.6	4.5	1.4	3.214285714	0.1	3315	4699	9188	2053	70.54692488	44	26	19	4.215	2.5	78.68	4.94	121	1.388	2.325	1	1	2	3
179	42197	71	1	8168.3632	936.6	12.5	1	65	4	28.47	5.1	2.8	1.5	1.866666667	0.3	3431	4012	9446	4633	85.51844467	44	43	45	4.344	3.57	81.33	6.38	238	1.388	2.4	1	1	2	NA
180	42200	64	1	61442.88679	960.7	17	1	65	3	33.45	6.1	3.2	2.1	1.523809524	0.1	3190	4096	9609	2897	77.88085938	44	24	23	2.819	3.57	66.3	6.77	109	1.292	2.3	1	NA	1	NA
181	42211	67	1	56250.23217	661.4	6	2	61	5	25.57	9.8	6.7	2	3.35	0.2	1838	2689	6011	743	68.35254742	33	16	28	6.413	5.71	90.17	5.72	143	1.388	2.225	1	NA	2	3
182	42212	63	2	83611.80056	1162.7	7	1	50	4	32.02	4.4	2.5	1.4	1.785714286	0.2	3242	4297	8397	2658	75.44798697	42	23	22	4.603	3.93	89.28	5.5	137	1.227	2.175	1	2	2	NA
183	42215	62	1	7360.980165	589	22.5	1	77	2	30.89	6.8	3.9	2.3	1.695652174	0.1	2085	3058	8369	963	68.18181818	38	24	24	4.319	6.07	72.49	5.33	122	1.098	2.275	1	NA	2	3
184	42232	62	1	5069.118834	848.4	11.5	2	61	4	31.77	4.9	3.1	1.2	2.583333333	0.1	1779	2592	4880	1003	68.63425926	43	17	20	6.749	3.57	63.65	4.72	179	1.13	2.325	2	NA	2	NA
185	42239	61	2	121835.9639	677.9	24	1	58	5	31.55	5.5	3	1.6	1.875	0.2	3471	4475	9485	2961	77.56424581	43	24	24	6.982	6.43	104.31	5	159	1.13	2.2	1	NA	2	NA
186	42240	63	1	85297.90368	614.3	8	2	46	5	29.06	4.6	3	1.1	2.727272727	0.2	2158	2551	5345	2669	84.59427675	38	14	18	6.62	2.86	72.49	6.83	176	1.001	2.3	1	NA	2	NA
187	42244	62	1	16682.16726	832.8	15	1	40	3	25.05	6.2	4.2	1.3	3.230769231	0.1	3883	4696	8933	4395	82.68739353	47	22	31	4.784	6.43	72.49	5.66	134	1.388	2.425	1	NA	2	NA
188	42251	72	2	18399.15562	861.5	19	1	43	1	27.23	6.1	3.4	1.9	1.789473684	0.1	3886	4479	11536	5432	86.7604376	40	18	24	4.138	4.28	69.84	4.66	124	1.098	2.15	1	NA	2	NA
189	42255	61	1	15985.5114	775.7	7	1	68	3	25.03	7.4	4.1	2.5	1.64	0.2	2621	3646	6773	1708	71.88699945	48	19	22	6.206	4.28	63.65	5.83	120	1.033	2.35	1	NA	2	3
190	42260	60	2	28673.74001	606.4	32	1	59	1	31.96	5.5	2.8	1.9	1.473684211	0.4	3655	5138	8490	2397	71.13662904	43	34	25	4.526	3.93	81.33	6.49	115	1.485	2.375	1	1	2	3
191	42262	61	2	124186.8437	749.8	14.5	1	50	3	29.78	7.5	4.6	2.3	2	0.1	3860	4946	11196	3315	78.04286292	42	44	30	4.215	4.28	86.63	5.94	149	1.066	2.3	1	NA	2	NA
192	42263	63	2	112034.1147	772.4	11	2	50	4	42.86	7.6	4.1	2.6	1.576923077	0.4	2641	3494	7037	2098	75.58672009	37	21	24	5.715	3.21	44.2	5.77	113	1.162	2.275	2	NA	2	NA
193	42265	70	2	8106.386671	543.5	22.5	1	60	3	31.22	5.4	2.9	1.6	1.8125	0.3	3849	4874	12685	3742	78.97004514	40	32	20	5.301	3.57	83.98	4.83	121	1.227	2.325	1	NA	2	3
194	42269	65	1	5790.109961	763.9	27.5	2	69	1	27.88	9.8	6.1	2.7	2.259259259	0.4	2192	2683	4665	2351	81.69959001	39	11	18	4.422	6.78	72.49	24.2	110	1.162	2.4	2	1	1	NA
195	42275	72	1	10477.87078	901.9	37.5	2	63	5	25.41	6.6	3.4	2.7	1.259259259	0.1	2217	2846	7587	1977	77.89880534	43	16	21	5.767	3.93	54.81	6.27	109	1.292	2.3	1	1	2	NA
196	42280	60	2	103314.91	652.9	17.5	2	58	3	19.81	4.8	2.9	1.4	2.071428571	0.1	2640	3361	6702	2379	78.54805118	47	26	26	4.5	4.64	43.32	4.72	152	1.195	2.275	2	NA	2	NA
197	42283	62	1	15642.99012	1091.1	5	2	41	3	34.91	7.1	2.5	3.7	0.675675676	0.1	2295	2642	5190	2898	86.8660106	42	285	106	7.525	2.86	45.97	7.27	196	1.582	2.275	1	NA	2	3
198	42284	65	2	18729.94077	1170.8	11.5	2	51	1	24.13	5	2.2	2.2	1	0.1	2725	3576	6718	2374	76.20246085	39	23	25	5.767	3.57	46.85	4.88	186	1.292	2.275	1	NA	2	2
199	42285	72	1	6806.335901	1134.7	18	2	61	5	27.04	5.6	3	2	1.5	0.1	2727	3343	6856	2740	81.57343703	45	26	26	5.275	5.71	81.33	5.05	151	1.356	2.425	1	NA	2	NA
200	42288	62	1	10354.79005	1070.6	11	2	51	2	20.88	6.9	3.7	2.4	1.541666667	0.2	2399	3038	6237	2263	78.96642528	44	15	22	5.715	5	63.65	5.44	129	1.324	2.35	1	NA	2	1
201	42291	66	2	43783.43882	930.4	26	2	70	5	38.2	9.3	6.3	2	3.15	0.3	2071	3069	6128	1175	67.48126426	39	42	35	5.974	5.71	81.33	5.33	144	1.227	2.35	2	NA	2	NA
202	42298	59	2	16309.94409	591.2	11.5	2	57	3	23.83	6.1	3.5	2.1	1.666666667	0.1	3033	3674	6653	3366	82.55307567	45	18	24	8.327	5.36	61	8.22	133	1.292	2.45	1	NA	2	NA
203	42299	61	2	38732.56696	713.8	3.5	1	40	3	28.47	7.6	3.8	3	1.266666667	0.3	3755	4940	7495	3324	76.01214575	37	12	18	5.094	3.57	100.78	4.83	113	1.292	2.2	1	NA	2	1
204	42300	69	2	28250.89328	952.6	64	2	75	5	27.46	4.6	2.6	1.3	2	0.2	2030	2571	7366	1992	78.95760405	41	19	26	4.913	6.07	73.37	6.05	183	0.969	2.475	2	NA	2	NA
205	42307	60	2	69854.20964	522.1	3.5	2	66	3	33.36	8.1	5.4	1.9	2.842105263	0.1	2142	2849	6555	1762	75.18427518	42	41	46	3.284	3.57	54.81	12.38	111	0.936	2.45	1	NA	1	3
206	42311	60	1	60045.7725	868.7	18.5	2	67	4	25.48	3.7	1.5	1.5	1	0.3	2322	3244	7775	1366	71.5782984	39	39	56	4.448	3.93	63.65	5.66	184	1.033	2.175	1	NA	2	3
207	42321	65	1	53081.96294	762.1	28	2	62	4	29.21	5.6	3.5	1.6	2.1875	0.2	2767	3677	6694	2170	75.25156377	38	15	17	5.043	4.28	81.33	4.5	128	1.098	2.275	2	1	1	NA
208	42332	68	1	11761.23851	1245	31	2	61	4	28.04	5.1	2.6	1.9	1.368421053	0.2	2138	2666	7815	2323	80.19504876	42	12	19	6.206	6.78	107.85	4.77	150	1.13	2.425	2	1	2	NA
209	42338	68	2	6690.582692	748.9	31	1	64	4	47.09	10.7	5.6	3.7	1.513513514	0.3	2666	3314	8925	3031	80.44659022	36	23	30	4.991	2.86	91.94	11.71	158	1.033	2.35	1	1	1	3
210	42340	66	1	8799.220618	473.9	11	2	60	1	32.35	5.1	2.8	1.8	1.555555556	0.2	1802	2302	3702	1432	78.27975673	42	15	24	5.275	5.71	54.81	4.44	152	1.292	2.25	1	1	2	NA
211	42346	62	2	77630.12548	530.3	12	1	54	3	30.3	10.2	6.7	2.4	2.791666667	0.2	3353	4303	11342	2744	77.92237974	45	25	20	4.422	5.71	88.4	6.05	129	1.324	2.325	2	1	3	NA
212	42350	73	1	26179.19139	1164.8	3.5	2	47	4	21.86	10.2	7.6	1.9	4	0.1	1771	2320	4905	1422	76.3362069	39	16	18	6.336	3.93	63.65	4.55	131	1.485	2.3	1	NA	2	1
213	42351	59	2	90365.10652	491.2	21.5	2	42	5	28.07	7.5	4.3	2.1	2.047619048	0.2	2943	3674	7863	2833	80.1034295	43	56	33	7.758	3.21	72.49	3.16	125	1.001	2.2	1	1	2	NA
214	42358	70	2	3723.041072	762.7	8.5	2	64	1	30.6	5.5	3.3	1.7	1.941176471	0.1	1512	1715	6444	2127	88.16326531	41	26	25	4.603	4.28	47.74	4.88	125	1.388	2.375	2	NA	2	3
215	42364	69	2	6284.181656	828.1	21.5	1	77	1	27.91	5.3	3.1	1.4	2.214285714	0.2	2281	2787	5345	1994	81.844277	42	18	22	6.465	4.28	62.76	4	134	1.356	2.375	1	1	2	NA
216	42365	72	2	112349.119	1426.9	11.5	2	58	4	33.98	5.5	2.4	2.5	0.96	0.2	1447	2463	4141	406	58.74949249	41	31	29	6.387	3.21	84.86	5.44	147	1.388	2.35	2	NA	2	NA
217	42366	71	2	92841.32917	1195.6	37	2	47	5	24.18	6.9	3.7	2.6	1.423076923	0.1	2816	4329	6799	1601	65.04966505	39	15	20	4.913	4.28	83.1	4.55	102	1.162	2.275	1	1	2	NA
218	42368	70	1	4135.248957	1104.8	6.5	1	60	1	27.7	6.1	3.5	2.1	1.666666667	0.2	2500	2989	7270	3049	83.64001338	48	34	35	7.086	4.28	72.49	6.16	194	1.13	2.525	2	NA	2	3
219	42379	68	2	5514.096611	767.4	17	2	62	4	28.57	5.4	2	2.8	0.714285714	0.2	2267	2681	8276	3154	84.55800075	39	16	21	6.672	6.78	68.95	4.72	144	1.453	2.325	2	NA	2	NA
220	42382	62	2	80330.17058	557	15	2	46	3	27.56	6.3	3.9	1.7	2.294117647	0.3	3175	4666	7529	2099	68.04543506	42	21	21	6.103	3.93	68.07	4.61	137	1.227	2.2	1	NA	2	NA
221	42396	62	2	11008.37228	809.7	60.5	1	56	3	31.16	7.8	4.9	2	2.45	0.2	2923	3417	8501	4119	85.54287387	41	34	24	4.344	8.21	123.76	6.11	159	1.324	2.225	1	1	2	NA
222	42405	64	2	21953.05214	927.6	13	2	71	3	29.05	4.7	3.1	0.9	3.444444444	0.2	2058	2826	6815	1344	72.82377919	44	15	23	6.181	6.78	90.17	4.72	148	1.292	2.3	2	1	2	3
223	42416	65	2	10633.55211	625.1	16	1	62	4	35.07	9.4	4.6	3.6	1.277777778	0.4	2695	3358	11019	2409	80.25610482	35	15	20	4.991	5	114.04	5.11	123	1.388	2.2	1	NA	2	3
224	42420	63	1	87175.40504	698.7	3.5	1	57	3	22.16	7.2	3.6	2.9	1.24137931	0.2	2285	4042	5535	1073	56.53142009	43	12	22	4.784	2.14	90.17	4.83	91	1.518	2.475	1	NA	2	1
225	42422	74	2	10689.52158	756.5	33	1	51	1	23.68	9.9	7	2.1	3.333333333	0.1	3186	3724	7610	4039	85.55316864	45	30	19	10.318	4.64	53.04	11.66	123	1.13	2.275	1	1	1	3
226	42424	71	2	11266.65045	895.9	47.5	2	64	4	30.81	8	5.9	1.5	3.933333333	0.1	1941	2620	6956	1345	74.08396947	47	17	23	3.75	3.57	85.75	4.27	129	1.162	2.5	1	1	1	3
227	42425	64	1	82329.90871	1030.5	14	2	46	4	33.21	6.3	3.5	2.1	1.666666667	0.2	3175	4275	6682	2444	74.26900585	43	34	34	5.043	5.36	72.49	5.11	182	1.356	2.35	1	NA	2	NA
228	42428	61	2	104430.8262	1208.3	8.5	1	53	4	28.31	8.1	4.9	2.3	2.130434783	0.3	3905	5148	9206	3167	75.85470085	45	33	24	3.517	6.07	61.88	5.44	128	1.13	2.325	1	1	2	1
229	42433	66	1	17312.52284	778	11	1	53	1	27.31	8.8	6.9	1.4	4.928571429	0.1	3838	4890	10368	3897	78.48670757	43	30	32	3.233	3.57	107.85	5.61	122	1.356	2.175	1	1	2	1
230	42437	64	1	21802.81286	504.7	21	1	52	3	44.17	7.3	4.6	2	2.3	0.1	2865	3426	9047	2978	83.62521891	40	18	21	5.508	4.28	81.33	6.05	140	1.098	2.375	2	NA	2	NA
231	42438	72	2	6589.074196	1390.2	24	2	67	3	28.48	9.7	5.2	3.8	1.368421053	0.2	2325	3359	5425	1285	69.21702888	46	35	34	5.12	2.86	55.69	5	107	1.55	2.525	2	2	2	3
232	42441	70	2	56552.8152	644.9	6	1	64	3	30.77	6.1	3.5	1.6	2.1875	0.3	2453	3518	6344	1508	69.72711768	39	17	18	4.655	6.78	72.49	5	130	1.324	2.375	2	NA	2	1
233	42459	61	2	120348.9568	725.2	13	2	57	5	27	6.4	3.9	1.8	2.166666667	0.1	2366	2813	4696	2802	84.10949165	41	28	26	4.707	4.64	93.7	4.44	183	1.259	2.375	2	NA	2	NA
234	42460	65	1	19347.37747	620.1	41.5	1	59	5	41.79	5.1	2.1	2.2	0.954545455	0.2	2718	3058	9087	3601	88.88162198	42	30	36	4.577	7.14	107.85	4	169	1.227	2.325	2	1	1	NA
235	42464	69	1	15128.86811	780.9	9	2	52	5	30.24	8.3	5.6	1.9	2.947368421	0.2	2508	3368	8300	1807	74.46555819	41	33	40	4.939	6.07	81.33	5.27	118	1.324	2.225	2	NA	2	3
236	42471	63	1	87175.40504	758.7	9	1	50	5	27.38	4.9	2.9	1.4	2.071428571	0.1	3757	4719	10190	3666	79.61432507	45	34	27	5.275	6.78	81.33	5.5	136	1.388	2.4	1	1	2	NA
237	42479	72	1	21909.97072	841.6	15	2	55	3	43.5	6.4	4.5	1.7	2.647058824	0.1	1583	1838	5665	2124	86.12622416	41	29	22	5.405	4.64	63.65	5.94	166	0.969	2.475	1	1	1	NA
238	42483	71	1	16759.55488	840.4	14.5	1	59	4	26.12	7.9	4.8	1.9	2.526315789	0.3	3137	3679	12433	4537	85.2677358	43	29	29	4.474	5.36	72.49	5	144	1.066	2.3	1	2	2	3
239	42484	61	2	43058.15259	822.9	30	2	72	4	42.44	9.4	5.2	2.8	1.857142857	0.5	2090	2544	6144	2531	82.15408805	40	12	18	3.698	9.64	116.69	3.77	156	1.711	2.3	1	1	1	NA
240	42495	67	2	30702.71732	874.5	3.5	1	48	3	33.71	6.1	3.2	2.3	1.391304348	0.1	3516	4304	8574	3923	81.69144981	41	29	24	3.931	3.21	76.02	5.38	113	0.936	2.4	1	1	2	1
241	42497	67	1	31602.18892	692.3	3.5	1	41	1	23.6	9.8	6.3	2.5	2.52	0.1	3693	4660	6498	3777	79.24892704	41	21	23	3.491	3.93	81.33	5.72	139	1.227	2.35	1	NA	2	1
242	42502	66	2	8410.121353	928.3	25.5	1	64	4	35.89	7.5	2.9	3.5	0.828571429	0.2	2786	3852	8077	1838	72.32606438	42	34	29	4.5	5.36	88.4	6.77	114	1.195	2.325	1	1	2	NA
243	42519	72	2	5972.103252	541.6	11	1	62	1	23.92	8	3.9	3.1	1.258064516	0.4	2878	4173	7656	1545	68.9671699	45	27	27	6.905	3.21	103.43	4.83	133	1.453	2.3	1	NA	2	1
244	42524	61	1	47353.39188	608.2	9.5	1	64	3	28.03	5.3	3.3	1.3	2.538461538	0.1	2714	2899	8216	3118	93.61848913	48	27	29	4.707	3.93	81.33	5.38	118	1.098	2.425	1	1	2	3
245	42526	60	2	75785.34036	803	6.5	1	65	4	26.85	5.1	2.8	1.6	1.75	0.1	2635	3190	9093	2979	82.60188088	42	24	21	5.56	6.07	91.94	5.11	127	1.227	2.2	2	NA	2	NA
246	42527	73	2	10667.145	620.6	18	2	53	2	32.26	4.6	2.4	1.7	1.411764706	0.1	2816	2969	5489	4315	94.84674975	42	24	20	6.258	6.43	54.81	5.72	124	1.388	2.475	2	1	2	NA
247	42528	71	1	37870.1122	879	3.5	2	41	2	35.24	12.7	8	3.3	2.424242424	0.3	2695	3619	7145	2017	74.46808511	40	31	26	5.586	2.14	72.49	7.05	143	1.066	2.3	1	NA	2	1
248	42529	62	2	27828.25587	825.8	14	1	71	2	39.7	6.5	4.6	1	4.6	0.3	3224	4183	9964	2201	77.07387043	39	22	16	3.646	7.14	89.28	14.77	122	1.292	2.3	1	NA	1	1
249	42531	67	1	10079.68672	549.5	26	2	63	5	NA	10.1	6.8	2.3	2.956521739	0.3	2501	2864	7915	3764	87.32541899	39	24	24	5.431	5.71	81.33	5.83	174	1.162	2.55	2	1	1	3
250	42532	72	2	6165.349851	503.8	9.5	2	67	3	28.39	7.3	4.9	1.4	3.5	0.2	1734	1951	6679	2055	88.87749872	41	16	24	4.732	3.21	85.75	6.66	134	1.582	2.425	1	NA	1	2
251	42533	68	1	63760.14625	1057	22	2	66	2	24.8	5.1	1.9	2.2	0.863636364	0.3	1834	2696	6374	1018	68.02670623	39	20	27	4.939	5	90.17	4.5	153	1.162	2.35	1	1	2	NA
252	42537	59	1	11111.65875	692.8	41.5	2	62	4	29.85	8.6	3.6	2.9	1.24137931	0.9	3227	4163	8724	2782	77.51621427	42	13	16	5.069	7.5	90.17	4.88	121	1.162	2.4	2	1	2	NA
253	42544	71	1	7888.875108	478.1	15	2	67	1	35.99	5.7	3	2.1	1.428571429	0.2	2028	2521	6503	2262	80.44426815	39	21	28	4.267	4.28	63.65	6.94	131	1.001	2.425	2	1	3	NA
254	42545	59	1	36128.64169	495	30	2	74	3	36.97	6.6	4.6	1.4	3.285714286	0.2	2263	2914	6321	2254	77.65957447	42	23	19	4.629	6.78	81.33	5.66	141	1.453	2.25	2	NA	2	NA
255	42546	67	1	24752.7181	1214.8	6	1	51	2	42.4	8.6	5.2	2.5	2.08	0.2	3251	3812	9633	3657	85.28331584	43	28	27	3.957	4.28	90.17	4.72	147	0.936	2.3	2	1	3	3
256	42547	62	1	29696.59229	951.9	18	2	79	3	21.34	9.1	6.5	1.7	3.823529412	0.2	1807	2486	4312	1034	72.68704747	45	24	31	4.422	7.85	81.33	5.05	209	1.356	2.55	1	1	2	NA
257	42557	61	1	67781.9408	719.9	13.5	2	68	3	46.97	8.4	6	1.4	4.285714286	0.3	1336	1690	4888	1328	79.05325444	41	20	19	4.086	23.21	143.21	12.21	203	1.518	2.45	2	1	1	NA
258	42567	59	2	79782.88905	1067.3	18.5	1	62	2	32.22	8.9	4.9	3	1.633333333	0.1	3041	3974	8296	2385	76.52239557	44	26	22	5.482	6.43	70.72	4.94	129	1.582	2.225	1	1	2	NA
259	42568	61	2	23928.57174	1129.2	24.5	1	42	4	30.56	6.1	3.3	1.9	1.736842105	0.2	3315	3852	8525	3987	86.05919003	42	47	23	8.146	5.36	94.59	14.93	132	1.098	2.5	1	1	1	NA
260	42575	62	2	80330.17058	559.1	8.5	2	41	3	26.88	2.8	1.3	1.1	1.181818182	0	2819	3469	7447	2685	81.2626117	40	7	26	4.215	3.21	65.42	4.22	129	1.098	2.175	1	NA	2	2
261	42581	74	1	24647.07059	755.3	26	2	44	3	25.22	4.3	2.3	1.6	1.4375	0.1	3218	3873	7128	3183	83.08804544	40	12	17	4.603	7.14	105.2	4.33	115	1.55	2.275	2	NA	2	3
262	42584	61	1	102738.3125	686.6	8.5	1	48	3	29.12	9.3	6	1.5	4	0.1	4338	5531	9298	4080	78.43066353	35	89	72	5.405	2.86	81.33	4.22	190	1.098	2.25	1	NA	2	3
263	42586	62	2	79128.03375	469.7	12.5	1	52	5	29.31	6.1	2.8	2.6	1.076923077	0.1	4002	4851	9784	4457	82.49845393	45	31	31	4.991	5.36	112.27	6.66	148	1.195	2.25	1	1	2	3
264	42587	62	1	71949.04552	1507.5	23	2	48	5	20.92	3	1.4	1.3	1.076923077	0.1	3283	3841	8959	4557	85.47253319	40	17	18	4.189	4.28	54.81	4.61	103	1.162	2.225	2	NA	2	NA
265	42590	71	1	30175.84826	1059.3	3.5	1	59	4	42.61	7.6	4.7	2.1	2.238095238	0.2	2006	3271	5902	966	61.32681137	41	32	26	5.405	4.28	63.65	8.83	139	1.324	2.325	1	1	1	1
266	42594	63	2	51939.93303	643.3	40.5	1	64	3	33.64	8.1	5.4	1.6	3.375	0.3	4058	5353	9130	3394	75.80795815	44	24	20	6.465	4.28	83.98	5.33	108	1.066	2.375	1	1	2	3
267	42599	60	2	41938.83084	782.8	24.5	2	67	3	29.61	6.1	3.4	1.8	1.888888889	0.3	2129	2804	5348	1751	75.92724679	41	36	29	5.353	6.43	81.33	4.77	207	1.292	2.25	2	NA	2	3
268	42604	70	2	109478.8268	1092.1	3.5	2	43	5	25.57	4.9	3	1.5	2	0.1	3123	3782	7519	3308	82.57535695	41	18	17	7.448	5	53.04	5.11	116	1.162	2.275	1	NA	2	3
269	42605	66	1	17312.52284	804.9	16	1	53	5	30.8	6.7	3	2.9	1.034482759	0.2	4260	4872	11845	6764	87.43842365	40	25	31	5.017	5	72.49	5.66	120	1.356	2.25	1	NA	2	NA
270	42613	66	1	17312.52284	961.9	10	1	52	1	38.61	9	5.1	3.1	1.64516129	0.1	3426	4038	6181	4069	84.84398217	43	24	27	5.715	2.86	81.33	6.16	121	1.324	2.4	1	NA	1	1
271	42617	67	2	34539.29668	993.6	27.5	1	71	5	23.43	6.4	2.5	2.2	1.136363636	0.9	2618	2922	7615	4079	89.59616701	40	23	29	5.819	3.93	69.84	6.44	105	1.13	2.325	2	NA	2	NA
272	42621	67	1	25217.67622	806.4	25	1	54	3	34.62	7.9	5.2	2	2.6	0.3	1432	3650	3783	334	39.23287671	40	23	20	3.879	5	75.14	14.71	143	1.066	2.125	1	1	1	NA
273	42626	68	2	23050.20245	1083.3	9.5	2	55	2	42.1	6.2	3.1	2.5	1.24	0.2	2504	3055	7568	2650	81.96399345	41	18	27	5.948	6.43	120.22	6.44	123	1.292	2.325	1	1	2	3
274	42628	69	1	120766.6669	890.6	12	1	41	5	26.74	7.8	5.2	1.8	2.888888889	0.2	3959	4820	10667	4345	82.13692946	42	18	19	4.707	7.85	81.33	4.88	101	1.356	2.275	1	NA	2	NA
275	42632	60	1	60045.7725	893.7	9	2	65	4	27.38	5.6	2.8	2.1	1.333333333	0.3	2613	3737	7852	1364	69.92239765	39	20	24	5.819	7.5	81.33	4.83	166	1.324	2.3	1	1	2	NA
276	42636	71	2	13174.38127	670.4	45	1	55	4	34.17	5.5	3.5	1.5	2.333333333	0.1	3623	4246	9015	4475	85.32736693	44	42	29	5.87	6.78	76.91	6.38	133	0.936	2.275	1	1	2	NA
277	42639	61	1	47353.39188	661.4	3.5	1	64	3	30.35	5.9	4	1.3	3.076923077	0.2	1242	4066	3577	343	30.54599115	44	21	22	4.448	7.5	107.85	5.83	152	1.292	2.4	1	NA	2	1
278	42640	60	1	34984.67872	492.5	19	2	79	4	25.28	2.6	1	1.1	0.909090909	0	1819	2280	5460	1889	79.78070175	41	10	13	2.664	5	72.49	5.5	154	1.259	2.225	1	NA	2	NA
279	42642	67	2	32881.12464	649	6.5	2	58	4	35.22	6.8	4.2	2.1	2	0.1	2710	3416	7205	3237	79.33255269	45	33	28	5.715	4.64	73.37	5.27	170	1.162	2.4	NA	1	2	NA
280	42647	65	2	31153.79672	947.1	31.5	1	48	4	26.45	6.2	3.6	1.8	2	0.3	2968	3581	10635	3692	82.88187657	41	26	26	5.586	4.64	98.12	5.05	145	1.001	2.225	1	NA	2	NA
281	42648	60	1	72431.45769	709.1	12	1	44	2	24.24	6.2	2.6	2.5	1.04	0.3	4074	5136	10228	3992	79.32242991	45	25	27	6	6.43	90.17	4.72	150	1.388	2.425	1	NA	2	NA
282	42649	65	1	26846.44911	1273	6	2	49	4	42.05	7.3	3.2	3.1	1.032258065	0.3	1590	2156	4742	1133	73.74768089	40	22	21	5.741	4.64	54.81	5.88	131	1.195	2.425	1	1	1	3
283	42651	60	1	9299.250643	731.7	34.5	1	76	3	30	10.4	7.4	1.7	4.352941176	0.6	2273	3151	5596	1523	72.1358299	39	26	25	4.37	4.64	72.49	5.55	128	1.259	2.375	1	NA	2	3
284	42652	67	2	106896.0495	942.7	8	1	49	2	34.72	6.1	3.6	1.8	2	0.1	3255	4900	9528	1695	66.42857143	43	38	28	4.939	9.28	76.02	5.88	158	0.872	2.225	1	2	2	3
285	42656	71	2	13268.50814	779.5	20.5	2	55	3	35.94	8.4	5.7	1.8	3.166666667	0.2	2096	2670	6486	1915	78.50187266	36	24	26	4.215	4.64	63.65	5.22	131	1.292	2.2	2	1	2	NA
286	42657	72	1	21169.16313	630.2	28	2	44	4	30.67	7.5	4.6	1.9	2.421052632	0.4	3722	4393	8375	4650	84.72569998	42	21	19	4.293	3.57	54.81	4.94	118	1.162	2.275	1	NA	2	NA
287	42658	72	1	7187.413631	754.1	19	2	60	5	28.44	6.9	3.5	2.6	1.346153846	0.2	2960	4183	7765	1801	70.76261057	42	21	25	5.896	7.5	63.65	5.11	160	1.259	2.25	2	NA	2	3
288	42659	69	1	24272.23748	539.7	20	1	40	1	28.69	4.9	2.7	1.7	1.588235294	0.2	4064	4971	10884	4374	81.75417421	45	42	25	5.663	3.93	54.81	5.22	117	1.13	2.375	1	NA	2	NA
289	42665	60	2	41119.99046	1461.1	17	2	75	1	33.2	6.9	2.7	3.1	0.870967742	0.4	2098	2656	5515	2030	78.99096386	41	27	44	4.836	2.86	57.46	7.66	147	1.001	2.225	2	1	1	NA
290	42668	63	2	62187.26045	567.3	7	2	65	3	21.93	4.7	2	1.8	1.111111111	0.4	2575	3547	7403	1706	72.59656047	43	21	28	5.301	4.64	90.17	4.5	129	1.195	2.275	1	1	2	NA
291	42672	60	2	9845.974011	1811.9	3.5	2	64	2	22.15	3.1	1.8	0.8	2.25	0.1	1913	2948	5965	886	64.89145183	43	15	24	5.069	5.71	81.33	5.11	201	1.356	2.375	1	2	2	3
292	42681	67	2	25621.74214	772.7	8	1	59	3	30.08	5.6	3	1.6	1.875	0.1	2284	3347	6285	1125	68.24021512	35	17	19	6.956	8.57	246.64	5	149	0.936	2.4	1	1	2	NA
293	42683	70	1	22782.74723	873.5	22	1	75	5	33.98	9.6	5	3.1	1.612903226	0.4	2012	2757	5632	1074	72.9778745	44	32	31	7.137	6.78	72.49	4.88	140	1.55	2.55	1	NA	2	3
294	42686	66	2	107616.6816	783.9	35	2	49	5	32.65	4.9	2.7	1.6	1.6875	0.3	3062	3849	6804	3100	79.55313068	43	21	22	5.456	5	83.1	5.88	124	1.582	2.325	1	NA	3	3
295	42692	65	1	13578.35881	492.3	13	2	63	1	31.09	6.4	3.4	2.2	1.545454545	0.1	2947	3633	9260	2968	81.11753372	43	24	26	5.793	4.28	54.81	5.33	140	1.259	2.3	1	NA	2	NA
296	42693	60	1	93455.8236	582.2	20.5	1	49	4	23.8	6.2	3.7	1.8	2.055555556	0.1	3354	4441	8840	2640	75.52353074	46	22	33	5.146	5.71	99.01	4.05	139	1.162	2.425	1	NA	2	NA
297	42695	69	2	63076.90364	1003.9	95	1	50	3	23.37	8.1	4.3	2.4	1.791666667	0.6	3113	4012	6352	2745	77.59222333	44	25	18	5.379	3.93	66.3	5.94	121	0.84	2.275	1	NA	2	NA
298	42696	61	2	12352.53734	1085.9	18.5	1	78	3	28.82	3.9	2.4	0.9	2.666666667	0.1	2046	3307	7276	572	61.86876323	40	19	17	2.845	7.85	76.02	5.38	142	1.227	2.225	1	NA	1	3
299	42700	69	2	41825.34509	749.7	74	1	64	5	28.25	8.6	5.6	1.9	2.947368421	0.5	2144	3203	8041	969	66.93724633	44	21	35	6.181	6.78	87.52	6.55	169	1.098	2.425	1	NA	2	NA
300	42702	67	1	20783.50754	1432	6	2	70	3	35.76	5.9	3.2	2.1	1.523809524	0.1	1111	1895	2758	481	58.62796834	40	24	24	4.112	5.71	63.65	5.16	140	1.356	2.45	1	1	2	1
301	42704	65	1	18407.64404	665.4	19	1	45	2	25.4	5.1	3.1	1.4	2.214285714	0.2	2698	3226	7184	3157	83.63298202	44	24	23	4.474	4.64	72.49	5	76	1.227	2.45	2	NA	2	NA
302	42715	62	2	80492.31019	854.8	14	1	51	5	37.6	6.4	3.8	1.7	2.235294118	0.3	3805	5057	10095	2912	75.24223848	43	37	27	5.793	5	95.47	5.27	139	1.324	2.35	1	NA	2	3
303	42736	66	1	10456.80661	647.2	15	1	61	1	28.19	7.2	4.6	2	2.3	0.1	3357	4366	9655	2860	76.88960147	41	29	22	6.905	2.86	63.65	4.88	106	1.098	2.325	2	1	2	NA
304	42740	62	2	36761.11681	665.5	22	1	73	5	27.93	9.9	6.1	2.6	2.346153846	0.2	3490	5221	9191	1962	66.84543191	43	31	30	5.974	5.36	108.73	6.33	162	1.162	2.275	1	1	2	NA
305	42741	64	2	11355.75815	1001.3	17	1	58	4	22.5	7.3	4.8	1.6	3	0.2	2574	3739	7710	1515	68.84193635	38	15	19	4.707	3.93	93.7	5.22	108	1.162	2.3	1	1	2	1
306	42746	60	1	60606.69974	515	21	2	69	5	21.22	7.6	5	1.8	2.777777778	0.2	1960	2773	6512	1068	70.6815723	41	28	27	6.206	7.14	99.01	4.88	154	1.259	2.3	2	NA	2	NA
307	42751	67	1	28546.66342	509.5	13.5	1	76	3	34.52	6.8	4.3	1.6	2.6875	0.2	2195	3278	8778	1036	66.96156193	42	15	18	4.344	9.64	134.37	7.05	153	1.356	2.475	NA	1	1	3
308	42752	64	1	10712.22736	923.9	14	2	63	1	36.65	3.3	1.7	1.2	1.416666667	0.1	1944	2490	3789	1693	78.07228916	34	19	19	6.568	5.36	81.33	18.32	179	1.356	2.35	1	1	1	3
309	42753	65	1	26846.44911	1033.2	7	2	43	4	28.51	6.1	2.9	2.7	1.074074074	0.1	2485	3295	6340	1953	75.41729894	42	18	20	4.681	3.57	72.49	4.11	147	1.292	2.425	2	2	2	1
310	42760	71	2	96945.07791	615.8	11.5	1	43	2	27.58	7.6	4.8	2.1	2.285714286	0.3	4127	5622	8805	3036	73.40803984	42	25	25	4.293	4.28	85.75	4.66	115	1.098	2.35	1	NA	2	1
311	42761	62	1	5553.664783	485.9	15	1	62	3	35.1	9.8	6	2.9	2.068965517	0.2	3763	4735	10261	3854	79.4720169	48	27	29	4.37	6.43	152.05	5.66	129	1.356	2.475	1	NA	2	3
312	42763	67	1	20347.99073	357.8	3.5	1	46	2	20.19	11.6	7	3.2	2.1875	0.3	2543	4634	6876	908	54.87699612	51	20	31	7.112	3.21	54.81	4.27	139	1.292	2.575	1	2	2	1
313	42766	60	1	82477.36674	953.2	16.5	1	51	5	25.38	6.3	4.3	1.6	2.6875	0.1	4269	5245	14341	4293	81.39180172	52	31	33	4.913	5.36	90.17	5.38	118	1.292	2.425	1	NA	2	NA
314	42771	63	1	20526.88923	1113.8	3.5	1	54	2	22.57	6.1	2.8	2.6	1.076923077	0.2	3961	5466	7800	2840	72.46615441	43	38	61	4.267	5.36	81.33	5.44	159	1.421	2.475	1	NA	2	2
315	42788	70	1	28256.72288	731.7	16	2	71	5	34.06	7.3	3.7	3	1.233333333	0.1	3074	3874	7682	3364	79.34950955	42	28	27	4.526	6.78	81.33	10.32	128	1.453	2.4	1	1	2	3
316	42792	64	2	45850.94077	1090.2	12.5	1	66	3	26.4	4.2	2	1.5	1.333333333	0.1	3300	4823	8346	1852	68.42214389	42	22	27	4.577	6.43	81.33	5.16	156	1.066	2.325	1	NA	2	3
317	42802	70	2	7295.689187	521.7	16	1	62	3	36.8	6.9	4.2	2.1	2	0.3	3117	4181	9525	1956	74.55154269	36	23	23	4.655	3.57	71.6	5.16	95	1.292	2.2	1	1	2	NA
318	42817	71	2	13174.38127	968.9	24.5	1	51	3	26.13	6.9	3.8	2.2	1.727272727	0.2	3512	5148	4454	2919	68.22066822	44	80	68	4.5	5.36	92.82	11.6	124	1.033	2.35	2	1	1	3
319	42820	71	2	61189.99135	508.9	21.5	1	68	2	19.88	7.5	4.3	2	2.15	0.6	3145	4462	9077	2064	70.48408785	41	24	23	4.034	2.5	80.44	5.05	114	1.259	2.35	1	NA	2	3
320	42823	62	2	21444.91276	603.1	19	1	49	1	26.75	5.9	3.8	1.6	2.375	0.1	2609	3296	6025	2616	79.1565534	43	27	24	4.939	3.57	91.94	5.22	118	1.001	2.25	1	NA	2	2
321	42825	62	2	47869.11375	405	31	1	61	3	28.01	4.7	3.1	1.1	2.818181818	0.1	3172	4053	8706	2828	78.26301505	45	40	32	5.612	6.07	73.37	6	84	1.356	2.35	1	1	2	3
322	42826	68	1	28439.53401	1151.4	9.5	2	47	2	19.74	6.1	NA	NA	#VALUE!	NA	2361	3114	6445	1868	75.81888247	39	13	20	5.172	3.57	54.81	4.88	132	1.162	2.375	1	1	1	2
323	42827	70	2	10802.89529	807.4	25	2	69	4	29	6.4	3.3	2.5	1.32	0.1	2886	3519	7101	3000	82.01193521	44	23	24	6.543	5	67.18	5.11	107	1.162	2.4	1	NA	2	NA
324	42835	59	2	57203.13713	529.2	17	1	64	1	27.47	8.1	5.6	1.9	2.947368421	0.1	1927	3747	4506	719	51.42780891	47	28	25	4.344	6.43	97.24	5.33	142	1.098	2.4	1	1	2	3
325	42838	59	2	31151.59708	823.6	15	2	54	3	31.73	11.9	7.3	3.1	2.35483871	0.5	2205	3069	5610	1381	71.84750733	39	17	20	5.431	4.28	54.81	5.22	128	1.485	2.225	1	NA	2	1
326	42840	60	1	18051.16575	872.5	9.5	2	45	5	31.99	5.9	2.6	2.5	1.04	0.3	2912	3424	8534	4153	85.04672897	42	21	33	6.051	3.57	54.81	5.05	144	0.904	2.3	1	NA	2	1
327	42843	61	1	21995.40584	991.4	11.5	1	56	2	28.8	4.4	2.6	1.2	2.166666667	0.1	2368	3290	7423	1644	71.97568389	42	30	31	4.422	3.93	99.01	5.55	131	1.033	2.375	1	NA	2	1
328	42844	60	1	60606.69974	516	16	2	63	4	27.58	8.6	5.2	2.6	2	0.2	1639	2778	5072	681	58.99928006	45	38	28	5.301	7.85	99.01	4.94	203	1.324	2.525	1	1	2	3
329	42850	59	2	28409.42865	965.9	7	1	53	2	25.65	8.8	6.2	1.8	3.444444444	0.2	2864	4980	7865	957	57.51004016	51	20	21	4.008	5.36	75.14	7.94	127	1.098	2.45	2	NA	1	1
330	42867	73	1	6166.627691	555.9	10	1	68	4	25.27	8.4	6.1	1.6	3.8125	0.3	2480	3121	8597	2331	79.46171099	43	13	27	6.206	5.36	140.56	5.27	164	1.421	2.55	1	NA	2	1
331	42868	63	1	98779.21178	767.6	17	1	43	5	43.7	6.6	4.2	1.8	2.333333333	0.1	4804	6204	10371	4476	77.4339136	42	35	31	4.629	4.28	81.33	6.11	122	1.259	2.325	1	1	2	NA
332	42869	67	1	23114.10269	825.1	6	2	64	3	29.28	7.5	4.5	2.2	2.045454545	0.2	2130	2899	5245	1538	73.47361159	42	15	24	6.749	2.5	63.65	6.55	157	1.292	2.375	2	NA	2	1
333	42878	59	2	36000.76751	607.2	3.5	1	45	1	22.21	5.9	3.3	2	1.65	0.1	3573	4382	9558	3723	81.53811045	43	23	25	4.319	3.57	65.42	5.27	115	1.615	2.275	1	NA	2	NA
334	42898	68	1	10818.28554	454.7	6	2	63	3	30.75	6.9	3.6	2.5	1.44	0.2	2259	2863	5443	2119	78.90324834	45	28	24	3.75	3.93	63.65	6.77	115	1.485	2.425	1	NA	1	2
335	42900	59	1	7073.789537	1029.7	27	1	63	5	36.77	4.1	2	1.5	1.333333333	0.1	2597	2742	5797	3379	94.71188913	45	24	31	5.327	5.71	107.85	6.49	200	0.807	2.275	1	1	1	NA
336	42904	66	2	22029.48561	1166.2	12	2	47	2	21.3	5.7	3	2.1	1.428571429	0.1	2433	3552	6789	1315	68.49662162	37	22	19	5.301	3.93	54.81	11.77	109	1.098	2.225	1	NA	1	NA
337	42914	70	2	192770.7301	878.1	7	1	43	1	26.54	8.6	5.4	2.2	2.454545455	0.3	3555	4922	9535	2346	72.2267371	48	18	20	4.577	3.93	78.68	3.89	126	1.518	2.4	1	NA	2	3
338	42918	66	1	8792.021964	1629.8	17	2	60	2	32.54	4	1.6	1.7	0.941176471	0.2	2330	2911	7376	2585	80.04122295	43	24	28	5.069	5.71	63.65	4.72	167	1.098	2.525	2	NA	2	NA
339	42922	71	1	9902.585886	575.9	5	1	70	3	29.2	6.1	3.3	2	1.65	0.1	2812	3508	7961	3092	80.15963512	43	19	22	5.25	5	99.01	5.16	91	1.356	2.35	1	1	2	3
340	42927	71	1	9257.389599	1054.1	12	2	61	4	24.03	6.7	3.6	2.6	1.384615385	0.1	1489	2491	4456	588	59.77519069	44	25	28	4.888	6.43	54.81	4.94	93	1.324	2.45	1	NA	2	3
341	42932	65	2	133678.2268	639.3	8.5	2	42	5	23.17	6.9	3.8	2.1	1.80952381	0.2	2976	3898	7160	2419	76.34684454	41	22	31	4.344	6.07	80.44	4.5	122	1.259	2.3	1	NA	2	NA
342	42935	73	2	90957.14833	907	7	2	59	5	28.31	6.2	3.4	2	1.7	0.3	2170	2996	6546	1430	72.42990654	44	34	34	7.008	2.86	63.65	4.44	179	1.227	2.575	1	1	2	3
343	42941	61	1	31487.21337	718.2	7	2	70	3	28.34	9.1	5	3.3	1.515151515	0.1	2479	2946	6194	2906	84.14799728	47	16	21	5.922	4.64	81.33	4.11	145	1.55	2.425	2	NA	2	NA
344	42947	69	2	42345.52472	618	16	1	66	1	21.11	8.6	5.4	2.5	2.16	0.1	2769	4246	6999	1405	65.21431936	44	19	20	6.465	5.71	89.28	3.77	138	1.259	2.475	1	1	2	3
345	42948	63	1	90397.29865	1099	13.5	1	41	4	32.93	6.4	3.2	2.2	1.454545455	0.2	3455	4192	11425	3850	82.41889313	43	56	30	4.396	7.14	81.33	7.88	143	1.518	2.35	1	NA	1	NA
346	42949	67	1	56250.23217	853.1	19.5	2	60	4	28.68	5.3	2.7	1.8	1.5	0.4	2209	3034	7455	1121	72.80817403	40	17	21	7.37	4.28	81.33	5	138	1.421	2.45	1	NA	2	NA
347	42950	66	2	107616.6816	1246.9	10	2	40	4	36.25	9.2	5.8	2.5	2.32	0.1	3162	3794	8930	3684	83.34211914	40	27	19	5.069	3.93	66.3	5.33	149	0.969	2.375	NA	NA	2	3
348	42960	60	1	95049.18628	1039.6	21	2	59	3	24.75	5.9	3.5	1.6	2.1875	0.2	2472	3681	7494	1124	67.15566422	44	15	20	7.68	4.28	81.33	4.83	128	1.259	2.35	1	NA	2	NA
349	42978	67	1	8711.437723	645.1	30	1	79	1	26.35	6.5	4.3	1.1	3.909090909	0.4	3295	4194	8015	3274	78.56461612	44	22	25	3.698	11.07	196.25	5.16	139	1.356	2.35	2	1	2	NA
350	42979	71	1	25381.65321	972.1	19.5	1	44	2	28.02	8.7	5.5	2.5	2.2	0.1	3984	4991	8795	3769	79.82368263	45	35	21	4.603	5.36	81.33	5.44	150	1.162	2.45	1	NA	2	NA
351	42981	71	1	7290.554173	590.4	49	2	65	2	28.62	6.1	3.7	1.8	2.055555556	0.2	2363	2988	8878	2242	79.08299866	44	18	23	4.991	3.93	81.33	6.16	113	1.195	2.375	1	NA	2	3
352	42982	60	1	82477.36674	931.7	16.5	1	58	4	23.97	6.4	3.6	2.2	1.636363636	0.1	3222	4699	7927	1961	68.56778038	42	34	35	4.913	5.36	90.17	3.89	114	1.259	2.375	1	NA	2	NA
353	42985	59	1	18648.21492	724.8	21.5	1	63	2	25.75	8	4.5	2.9	1.551724138	0.1	3258	4506	7556	2541	72.30359521	42	19	19	4.836	5.36	90.17	8.72	127	1.324	2.625	2	2	1	3
354	42993	61	2	14808.85681	419.1	14	1	55	3	33	8.2	4.5	2.6	1.730769231	0.6	2591	4169	7315	1337	62.14919645	43	21	21	5.974	11.78	160	5.05	123	1.485	2.425	1	1	2	1
355	43001	59	1	17177.76849	887	8.5	2	57	4	19.91	12.9	11	1.3	8.461538462	0.1	1970	2410	6158	3247	81.74273859	42	20	22	6.905	5	72.49	5.16	148	1.582	2.375	2	1	2	NA
356	43007	73	1	86757.61286	910.1	23.5	1	47	5	23.74	5.7	3.4	1.6	2.125	0.2	3139	3710	9602	3802	84.60916442	46	79	51	5.508	2.86	81.33	5.27	156	1.098	2.5	2	NA	2	NA
357	43016	66	2	48443.39708	878.4	10.5	2	73	3	21.92	5.4	3.5	1.2	2.916666667	0.2	1920	2549	5816	1429	75.32365634	48	13	15	5.353	3.57	75.14	4.66	126	1.356	2.35	1	1	2	3
358	43017	59	2	31151.59708	951.5	3.5	2	55	3	NA	7.4	4.4	2.1	2.095238095	0.3	2300	3037	4587	2006	75.73263089	42	17	20	6.129	4.28	78.68	5.83	141	1.292	2.35	1	NA	2	1
359	43018	67	2	5685.515005	2734.3	25	2	68	1	35	7.6	2.8	3.8	0.736842105	0.3	1402	1816	5097	1367	77.20264317	43	51	61	5.689	4.64	63.65	5.05	175	1.13	2.4	2	1	2	NA
360	43019	62	2	64097.94482	780.8	9.5	1	60	1	30.22	8	3.9	2.9	1.344827586	0.2	1883	2299	6080	2147	81.90517616	43	63	30	3.801	6.43	147.63	24.76	115	1.195	2.3	1	1	1	NA
361	43022	67	1	21853.19142	686	12	2	46	2	25.45	6.8	4.2	2.1	2	0	2275	2864	7415	2307	79.43435754	40	14	18	5.431	3.93	63.65	5.27	145	0.969	2.325	2	1	2	3
362	43023	60	1	5814.814791	719	36.5	2	61	3	31.71	8.9	5.3	2.7	1.962962963	0.2	2081	2630	6883	1929	79.12547529	40	31	27	4.758	4.64	72.49	6.49	134	1.227	2.3	2	1	2	NA
363	43024	66	2	14787.20686	842.6	32.5	2	50	4	30.56	8.5	5	2.4	2.083333333	0.2	1880	2622	4882	1075	71.70099161	41	29	29	6.543	5.71	45.08	5.05	120	1.162	2.35	1	1	2	1
364	43030	67	2	10452.21326	744.2	25	1	72	3	30.89	8.1	5.3	2	2.65	0.3	3169	4187	7932	1943	75.68664915	41	17	22	5.767	3.57	91.05	4.83	147	1.066	2.3	1	1	2	NA
365	43036	64	1	22859.74293	958.2	29	2	56	4	64.8	8	3.4	3.9	0.871794872	0.2	2859	3299	8621	3820	86.66262504	38	23	20	6.594	5.36	81.33	6.83	198	1.162	2.225	2	1	2	NA
366	43050	59	1	32769.21252	982	31	2	44	3	27.67	4.6	NA	NA	#VALUE!	NA	1140	2516	2321	338	45.3100159	42	16	22	7.318	2.5	57.46	4.66	136	1.388	2.275	NA	NA	2	NA
367	43051	64	2	26456.32434	768.6	3.5	2	46	2	36.24	6.3	4.1	1.7	2.411764706	0.1	2452	2912	7230	3232	84.2032967	39	15	19	4.965	1.79	53.92	5.11	96	1.001	2.375	1	1	2	NA
368	43053	70	1	16748.23634	716.2	20	1	46	5	29.37	6.8	4.2	2	2.1	0.2	3999	5284	11321	3382	75.68130204	46	43	33	7.861	5.36	81.33	5.55	118	1.227	2.5	NA	NA	2	3
369	43062	65	2	148503.8857	1006.5	9	1	44	5	25.9	6	3.8	1.7	2.235294118	0.1	4166	5584	11144	3149	74.60601719	48	31	27	4.991	4.28	81.33	6	120	1.518	2.425	1	NA	2	NA
370	43063	72	1	8079.50651	705.2	17	1	66	1	NA	11.8	10.2	1.1	9.272727273	0.1	2406	3353	4792	1773	71.75663585	42	37	33	7.189	7.85	90.17	2.28	142	1.421	2.275	1	NA	1	1
371	43071	62	2	18373.5773	729.5	16	1	40	1	29.64	7.2	4.5	2	2.25	0.2	3185	3742	8044	3879	85.11491181	46	26	23	5.844	5.71	64.53	5	100	1.292	2.325	1	NA	2	NA
372	43073	61	2	13387.64096	817.7	15	1	75	3	26.23	7.4	4.8	2.1	2.285714286	0.1	3199	5544	4892	1317	57.7020202	43	17	22	4.474	4.64	86.63	5.38	153	1.066	2.35	1	NA	2	3
373	43074	67	1	92556.61303	651.2	3.5	1	43	4	24.03	10.6	7.2	2.5	2.88	0.3	3037	4355	9043	1764	69.73593571	44	24	24	6.698	3.21	81.33	4.88	134	1.195	2.525	1	NA	2	1
374	43077	71	1	7921.354103	388.9	3.5	2	62	2	32.22	8.1	5.1	2.2	2.318181818	0.3	2009	2606	4795	1803	77.09132771	43	25	26	6.646	10.35	90.17	5.55	142	1.356	2.375	1	1	2	NA
375	43078	60	2	134943.0769	931	5.5	1	44	3	27.89	8.4	4.2	3.4	1.235294118	0.3	4061	5152	8706	3983	78.82375776	42	13	25	4.862	4.64	93.7	8.83	121	1.388	2.375	1	NA	2	3
376	43079	63	1	50485.97866	914.5	21	1	68	5	27.28	6.3	3.4	2	1.7	0.3	3075	4115	8021	2305	74.72660996	45	34	35	4.138	5.36	90.17	4.83	142	1.195	2.375	1	NA	2	NA
377	43084	60	2	17844.39338	810.1	84.5	1	68	3	32.06	10.2	6.5	1.7	3.823529412	0.9	960	2536	3007	286	37.85488959	42	22	21	3.414	7.5	101.66	5.05	120	0.969	2.375	1	1	2	3
378	43085	67	2	13219.11463	580.5	19.5	1	73	2	30.04	7.7	4.2	2.6	1.615384615	0.2	2953	3895	9227	2322	75.81514763	42	40	37	5.017	2.5	92.82	6.27	173	1.066	2.3	NA	NA	2	3
379	43086	69	1	105858.4891	657.2	12	2	42	5	24.91	4.6	2.5	1.5	1.666666667	0.1	3141	4096	7391	2613	76.68457031	42	17	21	5.612	4.28	72.49	3.94	117	1.356	2.3	1	NA	2	NA
380	43091	65	1	16879.22068	1274.8	10.5	2	47	4	31.91	7	4.3	2.2	1.954545455	0	2923	3512	8241	3754	83.22892938	44	36	39	4.474	2.86	63.65	5.22	152	0.969	2.375	2	NA	2	NA
381	43092	62	1	24946.5702	653.1	50.5	2	48	4	31.11	NA	NA	NA	#VALUE!	NA	2157	2939	6672	1503	73.39231031	40	17	15	5.017	3.21	54.81	4.66	93	1.421	2.35	1	1	2	NA
382	43099	64	1	34680.53154	863.8	12.5	1	70	2	27.53	7.7	4.4	2.5	1.76	0.1	3020	3805	9992	3033	79.36925099	37	29	28	4.293	4.28	83.98	23.48	115	1.485	2.175	2	NA	1	3
383	43106	59	2	113817.8247	959.4	13.5	1	46	1	30.74	6.9	4	2.2	1.818181818	0.1	4664	5401	10599	5810	86.35437882	43	27	23	5.146	4.28	78.68	6.16	119	1.324	2.3	2	1	2	NA
384	43111	62	1	5742.562223	1506.8	83	1	62	1	34.02	8.1	4.2	2.7	1.555555556	0.7	2979	3934	7317	2415	75.72445348	39	26	20	4.862	4.64	63.65	6.44	129	0.969	2.175	2	NA	2	3
385	43124	68	2	27011.9235	816.1	19	2	46	2	44.4	5.2	3.4	1.2	2.833333333	0.1	2734	3371	5096	2622	81.10353011	38	11	18	5.431	5	59.23	4.88	120	0.84	2.25	2	1	2	NA
386	43127	63	1	22368.06842	1067.9	25	2	53	4	29.04	5.9	3.5	1.6	2.1875	0.2	2042	2409	6793	2949	84.76546285	36	30	36	6.413	2.14	81.33	4.27	177	1.13	2.275	2	1	2	NA
387	43131	64	2	49705.45256	700.3	20	1	64	3	33.9	9	5.3	2.3	2.304347826	0.7	3456	4433	9551	3155	77.96074893	39	25	25	5.198	4.28	79.56	4.77	134	1.001	2.325	1	1	2	3
388	43133	67	1	101728.1212	807.2	14	1	46	4	28.45	10.6	6.9	2.9	2.379310345	0.1	4254	5229	11430	4707	81.35398738	42	24	26	6.724	6.78	107.85	5.11	133	1.162	2.325	1	2	2	1
389	43138	64	1	23741.63219	694.9	5.5	1	46	5	25.35	3.7	2	0.9	2.222222222	0.1	2346	3766	5581	1302	62.29421136	34	47	93	3.414	0.71	63.65	4.33	190	1.162	2.275	1	NA	2	NA
390	43140	61	2	94741.26046	635.4	12.5	1	41	3	40.26	6.2	3.6	1.7	2.117647059	0.2	3286	4196	10460	2632	78.31267874	45	39	25	3.827	3.57	82.21	4.88	174	1.13	2.3	2	1	2	NA
391	43142	66	2	12336.60991	811.2	18	1	48	2	29.89	6.1	3.6	1.4	2.571428571	0.4	3157	3776	8065	3849	83.60699153	45	30	23	3.75	2.86	88.4	5.61	139	1.227	2.3	1	NA	3	3
392	43151	68	1	24207.02711	660	24.5	1	50	3	26.73	6.3	3.4	2.2	1.545454545	0.1	4278	5150	9540	5246	83.06796117	44	19	25	5.405	4.64	81.33	8.88	120	1.066	2.375	1	NA	1	1
393	43165	61	2	36869.17538	606.6	3.5	2	49	3	25.05	10.1	5.5	3.4	1.617647059	0.3	2606	3581	5921	1883	72.77296844	38	10	15	4.526	2.86	56.58	5.05	105	1.033	2.25	1	NA	2	1
394	43168	66	1	11189.84675	391.7	13	1	78	1	30.78	9.7	6.6	1.9	3.473684211	0.4	1621	2452	4205	809	66.10929853	44	15	20	4.319	2.86	72.49	5.72	115	1.066	2.375	1	NA	2	3
395	43169	69	1	104663.6653	508.6	6	1	52	4	22.6	9.4	5.5	2.9	1.896551724	0.2	3453	4567	10217	2686	75.60761988	47	28	36	6.517	3.93	90.17	3.89	157	1.001	2.425	1	NA	2	1
396	43170	71	2	93474.07066	688.9	22	1	50	5	29.21	6	2.9	2.4	1.208333333	0.1	4488	6386	9721	3017	70.27873473	40	17	19	5.094	3.93	81.33	4.72	105	1.162	2.25	1	NA	2	3
397	43172	68	2	90029.0251	970	15	1	48	5	28.93	5.4	2.9	1.9	1.526315789	0.2	4584	6635	10874	2837	69.0881688	43	24	23	4.913	5.71	88.4	5.33	141	1.13	2.425	1	1	2	NA
398	43174	70	1	71487.73818	444.3	6.5	1	49	4	30.42	8.5	4.8	3.1	1.548387097	0.2	3371	4272	7973	3047	78.90917603	44	41	36	7.163	5.36	72.49	6.66	114	1.195	2.35	2	NA	2	1
399	43180	68	1	10804.85677	930.9	14	2	64	4	35.64	4.1	2	1.5	1.333333333	0.1	1811	2243	5178	1777	80.74008025	38	16	22	4.293	7.14	81.33	4.22	137	1.453	2.35	2	1	2	NA
400	43185	69	2	22778.04696	673.2	35.5	1	77	5	20.59	4.9	2.1	1.7	1.235294118	0.3	2732	3601	6081	2237	75.8678145	44	27	42	4.189	2.14	51.27	5.11	130	1.453	2.5	1	NA	2	3
401	43186	64	2	50676.92138	701.9	15	1	67	4	32.72	6.4	3.8	1.7	2.235294118	0.2	2847	4491	7880	1440	63.39345357	41	27	23	4.681	3.57	65.42	6.16	126	1.098	2.45	1	1	1	3
402	43189	69	1	118595.312	829	32.5	1	48	5	28.6	4.5	2	1.9	1.052631579	0.1	3037	3870	11156	2728	78.4754522	44	44	33	5.534	6.43	90.17	5.61	109	1.066	2.35	1	1	2	3
403	43190	70	2	9116.435113	791.4	14	1	53	1	25.11	4.6	2.3	1.7	1.352941176	0.2	3736	4984	11299	2976	74.95987159	40	18	19	6.103	3.93	63.65	4.94	114	1.162	2.275	1	NA	2	3
404	43191	72	1	11837.8243	798.2	28	2	56	1	25.35	5	2.7	1.7	1.588235294	0.1	2487	3201	7105	2354	77.69447048	38	19	21	4.939	3.21	54.81	5.5	129	1.356	2.25	1	NA	2	NA
405	43195	71	2	24778.64842	921.5	22	2	52	5	24.1	5.9	3.5	1.7	2.058823529	0	2443	3097	5384	2355	78.8827898	43	15	22	4.293	2.5	57.46	5.33	142	1.356	2.475	NA	1	2	NA
406	43214	59	1	99351.69999	1073.8	47.5	2	54	5	37.15	10	3.9	4.9	0.795918367	0.4	1681	2354	4563	1094	71.41036534	44	20	19	4.913	6.07	63.65	6.11	105	1.162	2.35	1	1	2	3
407	43216	72	1	38091.97143	939.6	16.5	1	48	3	24.94	6.1	3.4	1.9	1.789473684	0.2	3948	4940	9284	4123	79.91902834	45	34	25	6.465	5	63.65	6.05	139	1.195	2.375	1	NA	2	1
408	43229	67	1	18638.0473	486.6	3.5	1	53	5	28.27	9.1	5.3	2.7	1.962962963	0.4	1958	3816	5591	647	51.31027254	43	18	19	5.405	3.21	99.01	5.38	119	1.098	2.425	1	1	2	1
409	43232	68	2	90029.0251	626.6	14	1	46	5	25.65	5.3	2.4	2.3	1.043478261	0.1	3403	4957	10252	1921	68.65039338	43	30	28	4.551	5	83.98	5.38	98	1.033	2.375	1	NA	2	NA
410	43233	65	2	31153.79672	786.6	3.5	1	40	4	28.34	15	11.1	2.9	3.827586207	0.3	3337	3734	10623	4983	89.36797001	42	25	20	5.456	3.57	78.68	5.77	132	0.904	2.325	1	NA	2	1
411	43235	72	2	7721.6167	968.8	10.5	1	66	4	32.46	6.4	4.8	1.2	4	0.1	2494	3632	4895	1362	68.66740088	39	14	15	4.267	6.43	100.78	6.61	79	1.195	2.325	1	1	2	NA
412	43237	63	2	47353.39188	409.4	20	1	68	3	23.35	4.6	2.8	1.3	2.153846154	0.1	2874	4104	9997	1554	70.02923977	44	21	22	4.784	4.64	72.49	6.38	94	1.227	2.475	1	NA	2	3
413	43238	67	1	28753.02852	781.2	3.5	1	48	2	25.54	6.6	4.3	1.4	3.071428571	0.3	2688	3627	6669	2015	74.1108354	44	28	28	7.137	5	116.69	4.61	156	0.872	2.425	1	NA	2	1
414	43240	62	1	7151.783591	1055.9	20	2	72	2	32.79	5.6	3.4	1.5	2.266666667	0.1	799	1411	2008	300	56.62650602	43	19	23	5.793	5.36	72.49	5.83	131	1.259	2.375	2	1	2	3
415	43241	70	2	14390.59161	1019.4	12	2	47	4	21.16	8.1	5.5	2.1	2.619047619	0.1	2272	2889	6094	2185	78.64312911	43	8	19	5.146	4.64	57.46	4.77	120	1.033	2.275	2	NA	2	NA
416	43245	59	2	19943.35089	849.6	8.5	1	62	2	39.03	11	6.3	3.4	1.852941176	0.6	2760	3653	4985	2528	75.5543389	40	22	20	4.37	2.86	87.52	8.1	117	1.066	2.3	1	1	2	1
417	43247	71	1	16759.55488	398.4	8	1	52	3	21.06	5.2	3	1.5	2	0.2	3752	5361	7284	2280	69.98694273	41	14	20	4.888	4.28	81.33	4.77	69	1.227	2.375	1	NA	2	NA
418	43251	67	1	26623.88054	1115.8	16	2	67	3	28.4	7	3.7	2.5	1.48	0.1	1963	2305	4416	2738	85.1626898	43	15	21	6.206	2.5	54.81	5.22	178	1.453	2.35	2	1	2	NA
419	43254	60	2	34325.80861	907.7	62	1	71	4	23.79	5.8	4.4	1	4.4	0.1	3169	3907	8902	3575	81.11082672	43	10	20	6.465	3.93	75.14	5.05	129	1.098	2.325	1	NA	2	3
420	43259	66	1	15828.07375	561.5	8.5	2	53	1	31.6	11.2	7.8	2.3	3.391304348	0.2	2198	2706	6418	2363	81.22690318	33	32	27	4.112	5.36	45.97	17.93	105	0.969	2.025	2	1	1	NA
421	43264	68	1	19465.4454	655	12	2	46	5	26.2	8.9	6.1	2.1	2.904761905	0.1	2962	3844	6911	2634	77.05515088	39	19	20	6.775	2.86	63.65	4.66	97	0.936	2.25	1	NA	2	3
422	43268	65	2	12348.9045	740.8	65.5	2	70	2	25.19	6.6	3.5	2.1	1.666666667	0.4	2339	3319	7623	1329	70.47303405	44	17	24	4.112	4.28	53.92	4.44	151	1.356	2.325	1	NA	2	1
423	43271	61	1	31665.06467	1524.1	6	2	53	4	46.09	8.2	5.5	2.1	2.619047619	0.1	2581	3101	6175	2714	83.23121574	38	21	20	4.422	5.36	90.17	5.22	131	1.098	2.25	1	1	2	3
424	43275	61	1	5840.04998	381.5	10.5	1	68	4	28.18	7.4	3.9	2.6	1.5	0.2	2144	2719	7836	1548	78.85251931	33	31	25	3.724	5.36	72.49	4.94	148	0.936	2.025	1	NA	2	3
425	43280	61	1	97659.61745	406.7	17	2	45	5	20.06	5.5	3.4	1.4	2.428571429	0.1	3273	4414	7746	2533	74.15043045	42	17	19	4.888	2.86	63.65	4.72	98	1.195	2.375	1	NA	2	1
426	43284	66	1	17724.3743	1398.4	16.5	1	55	1	26.96	6.9	4.8	1.4	3.428571429	0.1	2861	3774	8512	2314	75.8081611	41	30	27	5.224	4.64	72.49	6.99	165	1.098	2.425	1	NA	2	3
427	43296	64	1	77678.19336	1055.2	27.5	2	65	3	21.4	5.7	3.2	1.9	1.684210526	0.1	2630	3639	6518	1690	72.27260236	42	22	24	5.043	4.28	58.34	4.77	161	1.421	2.25	2	NA	2	NA
428	43297	73	1	6116.651584	1055.2	15.5	1	67	1	31.5	6.1	3.4	2.1	1.619047619	0	3203	4372	7579	2060	73.26166514	45	29	29	5.741	5	72.49	5.72	142	1.098	2.425	1	1	2	NA
429	43300	68	1	28439.53401	783.8	13.5	2	45	2	30.23	4.9	2.5	2	1.25	0.1	1715	1737	5579	3574	98.73344847	45	23	21	5.974	3.21	54.81	7.49	144	1.292	2.525	2	1	2	NA
430	43302	60	2	35509.27443	1087.3	15.5	2	68	3	39.98	4.1	1.9	1.6	1.1875	0.1	1894	2403	4377	1795	78.81814399	42	20	22	5.56	5.71	74.26	11.32	156	1.388	2.375	1	1	1	3
431	43310	61	1	26120.02827	591.8	12.5	1	78	2	34.44	8.4	4.8	2	2.4	0.3	2086	3137	6630	844	66.49665285	40	25	28	4.965	7.5	99.01	5.11	124	1.647	2.35	1	1	2	3
432	43311	70	1	15697.5279	925.2	16	1	47	4	24.56	8.9	6.2	1.6	3.875	0.1	4473	5542	8885	4633	80.71093468	39	42	41	5.094	5.71	99.01	5.16	159	1.13	2.3	2	NA	2	NA
433	43313	60	1	18277.83329	736.5	16.5	2	68	5	24.96	3.5	2	1.2	1.666666667	0	1898	2434	6696	1766	77.97863599	42	20	21	4.551	5.36	64.53	5.16	165	1.356	2.375	2	NA	2	NA
434	43315	66	2	22624.55323	1426	53.5	2	49	3	26.49	6.6	3.9	1.7	2.294117647	0.4	2428	3454	7166	1527	70.29530979	46	30	29	5.017	4.64	68.95	3.66	158	1.195	2.45	1	NA	2	NA
435	43317	64	2	53155.16237	1199.4	16	2	60	3	22.96	4.5	2.5	1.3	1.923076923	0.1	2808	3953	7401	1748	71.03465722	42	19	23	5.353	6.43	72.49	4.61	98	1.518	2.4	1	1	2	3
436	43318	60	1	60606.69974	868	3.5	2	63	4	25.47	7	4.1	2.3	1.782608696	0.1	1596	2659	3896	667	60.02256487	46	18	27	6.491	2.5	90.17	4.94	144	1.421	2.475	2	1	2	1
437	43345	59	2	85769.77598	1554.4	14.5	1	42	4	31.79	8.4	5	2.6	1.923076923	0.2	3475	4249	9296	3750	81.78394916	40	28	41	4.138	4.64	104.31	5.22	138	1.259	2.425	1	NA	2	NA
438	43353	60	1	35674.18967	563.1	19.5	2	71	3	17.52	7.1	5	1.2	4.166666667	0.1	1508	2110	5148	924	71.46919431	44	23	31	5.637	8.21	90.17	5	140	1.292	2.375	1	1	2	3
439	43358	61	1	9736.516995	604.5	28	1	71	2	29.37	6.5	3.8	1.9	2	0.2	2827	4229	8432	1682	66.8479546	42	24	25	5.353	3.57	90.17	4.44	161	0.872	2.275	1	NA	2	3
440	43367	64	2	85620.50838	912.1	6	2	41	5	20.72	14.3	11.2	2	5.6	0.1	3156	3757	8137	3605	84.00319404	45	13	16	5.12	4.28	65.42	5.66	125	1.13	2.3	1	2	2	1
441	43375	68	2	82537.63509	873.4	27	2	47	4	30.23	6.1	3.4	1.7	2	0.4	2766	3259	7457	3232	84.87266033	36	13	20	5.25	3.57	53.04	4.72	114	1.033	2.25	1	NA	2	3
442	43382	61	2	108063.0236	634.9	35.5	2	46	5	31.55	7.8	4.5	2.6	1.730769231	0.1	2644	4294	6368	1286	61.57428971	43	16	20	4.551	3.93	73.37	5.27	128	1.937	2.325	1	NA	2	NA
443	43383	67	2	69470.0389	1656.7	27	2	60	5	27.6	6.6	3	2.9	1.034482759	0.2	2922	3426	7981	3698	85.28896673	43	17	22	6.077	5	74.26	5.61	131	1.292	2.325	2	2	2	NA
444	43391	67	2	33576.27896	768.6	14	1	71	1	31.6	11	6.7	2.9	2.310344828	0.5	2535	3201	9049	2226	79.19400187	44	22	38	4.991	5.71	84.86	5.22	161	1.421	2.425	1	NA	2	3
445	43399	67	2	27368.68005	2134.8	42	2	58	3	32.57	7.5	3.8	3.1	1.225806452	0.1	2162	2689	7213	1959	80.4016363	42	11	15	6.775	3.57	68.95	4.61	127	1.162	2.425	2	NA	2	NA
446	43404	66	2	47594.73459	901.6	13	2	40	4	20.68	6.4	3.4	2.2	1.545454545	0.2	2872	4005	7127	2085	71.71036205	40	15	19	3.569	4.28	50.39	4.72	118	1.259	2.275	1	NA	2	1
447	43407	66	1	16765.47734	699.4	14.5	2	55	2	24.87	8.2	5	2.4	2.083333333	0.2	2332	2723	8701	3838	85.64083731	44	27	36	6.982	6.07	45.97	5.61	140	1.227	2.5	1	1	2	3
448	43411	62	1	21992.36453	875.9	41.5	1	47	2	23.57	6.4	3.5	2.1	1.666666667	0.3	2925	3934	10399	2116	74.35180478	41	17	22	4.163	2.86	54.81	5.55	94	1.066	2.225	1	NA	2	3
449	43413	59	2	25456.54454	1350.8	6	2	61	4	33.55	8.2	4.9	2.6	1.884615385	0.2	2166	2767	7402	2095	78.27972533	41	45	42	5.301	5.71	70.72	5.94	179	1.227	2.3	1	NA	2	1
450	43415	63	2	83611.80056	1189.3	19	1	52	3	34.21	6.1	3.7	1.9	1.947368421	0	3712	4522	9995	3742	82.08757187	45	55	45	4.163	5	82.21	15.54	127	1.066	2.25	1	1	1	NA
451	43418	62	1	9906.986187	909.4	15.5	2	63	4	33.01	6.7	2.3	3.6	0.638888889	0.5	1583	2314	6284	824	68.40968021	44	21	23	5.508	5	63.65	7.83	196	1.55	2.325	1	NA	2	3
452	43420	68	1	30959.84697	913.2	16.5	2	46	4	50.79	12.2	8.7	3	2.9	0.2	1953	2289	3715	2917	85.32110092	34	12	21	4.422	2.86	81.33	5.83	126	1.098	2.225	2	NA	2	NA
453	43432	71	2	51349.36617	619.1	23.5	1	64	4	27.61	6.1	3.4	1.6	2.125	0.3	3313	4791	8154	1938	69.1504905	41	27	21	3.931	4.64	63.65	5.55	109	1.324	2.35	1	NA	2	3
454	43433	69	1	125825.0485	558.1	22	2	55	4	21.77	4.8	2.6	1.5	1.733333333	0.2	3062	4128	8335	2151	74.17635659	45	19	24	5.637	3.57	72.49	4	149	1.292	2.625	1	1	2	NA
455	43440	62	1	16682.16726	985.1	97.5	1	42	3	27.66	6.4	3	2.5	1.2	0.3	3445	5317	8383	1817	64.79217604	42	39	30	4.81	7.14	107.85	5.72	124	1.356	2.325	2	NA	2	NA
456	43441	59	2	25456.54454	923.1	14.5	2	63	2	32.66	5.3	3	1.4	2.142857143	0.4	1606	2434	5101	733	65.98192276	43	19	26	6.077	6.07	55.69	5.22	142	1.388	2.425	2	NA	2	3
457	43445	69	1	13942.38351	759.2	3.5	1	50	1	26.73	8	4.6	2.8	1.642857143	0.1	2391	2744	5831	3411	87.13556851	43	26	16	6.051	3.21	45.97	18.1	92	1.453	2.45	2	NA	2	1
458	43456	63	2	94741.26046	744.1	3.5	1	43	3	21.88	9.4	5.8	2.5	2.32	0.2	3149	3664	9351	4167	85.94432314	42	51	48	5.508	2.86	70.72	3.77	121	1.292	2.275	1	NA	2	1
459	43464	71	2	32318.31725	861.8	19	1	76	4	27.02	7.1	4.4	1.9	2.315789474	0.1	3012	4315	8825	1860	69.80301275	44	28	29	4.267	4.64	70.72	5.05	118	1.13	2.475	1	NA	2	NA
460	43465	64	2	26883.14529	2526.1	10.5	2	49	2	23.31	6.2	3.3	1.9	1.736842105	0.3	2188	2949	7497	1556	74.19464225	41	14	17	5.301	4.64	97.24	4.72	146	1.582	2.45	1	1	2	NA
461	43474	63	2	24336.49208	1449.6	11	2	69	4	31.14	6.4	4.3	1.3	3.307692308	0.3	1543	2081	5030	1085	74.14704469	40	17	21	4.81	3.57	60.11	5.05	153	1.195	2.15	2	1	2	NA
462	43476	63	2	83611.80056	934.9	24	1	50	3	23.96	7.6	3.2	3.5	0.914285714	0.2	4634	5868	11960	4327	78.97068848	45	27	25	5.663	3.93	76.02	4.22	111	1.227	2.475	1	NA	2	3
463	43480	59	1	32769.21252	1386.2	15	2	46	4	29.17	6.1	2.5	2.7	0.925925926	0	2520	3288	7527	2048	76.64233577	41	78	88	3.362	2.14	61.88	4.55	144	1.356	2.4	2	1	2	NA
464	43484	67	2	12093.14385	984.9	9.5	2	61	2	25.67	6.6	4.5	1.9	2.368421053	0.1	2314	3046	7716	1646	75.96848326	44	16	21	7.939	3.21	61	5.55	78	1.13	2.45	2	NA	2	1
465	43489	62	1	9646.587282	1166.9	9	2	64	2	23.02	7.8	5	2	2.5	0.2	2148	2700	6451	2303	79.55555556	42	27	21	4.913	4.64	72.49	5.05	156	1.13	2.45	2	NA	2	NA
466	43492	66	2	61183.41283	1533.4	6	2	51	4	25.39	4.9	2.2	2	1.1	0.3	2793	3569	6170	2522	78.25721491	43	22	18	3.879	4.64	68.95	4.94	107	1.356	2.375	1	NA	2	3
467	43493	61	2	6516.514739	945.8	7.5	2	60	1	41.75	8.5	4.4	3.1	1.419354839	0.2	1526	1970	4899	1333	77.46192893	42	24	26	7.137	3.93	59.23	5.22	161	1.421	2.45	2	NA	2	NA
468	43496	66	2	31075.48269	794.4	12	1	43	3	30.47	6.8	4	1.9	2.105263158	0.3	3109	3796	8802	2953	81.90200211	47	43	31	6.181	6.07	100.78	4.88	137	1.388	2.55	1	NA	2	NA
469	43500	69	1	61838.5431	675.6	12	1	63	4	27.68	5.3	2.9	1.7	1.705882353	0.1	2678	4659	6994	849	57.48014595	42	33	31	4.913	5	90.17	5.66	131	1.13	2.3	1	NA	2	3
470	43505	66	2	28036.91802	752	130	2	47	5	28.67	5.9	2.3	2.4	0.958333333	0.5	1704	2810	4214	801	60.6405694	42	19	20	4.862	3.57	38.01	4.72	101	1.162	2.35	2	NA	2	NA
471	43521	61	1	30886.47423	981.1	3.5	2	45	1	26.74	8.5	5.9	1.8	3.277777778	0.2	2177	2733	5155	2131	79.65605562	43	16	20	5.922	3.57	63.65	5.22	98	1.098	2.425	2	2	2	1
472	43523	64	1	10844.4823	1133.5	10	2	68	4	25.28	7.9	4.2	2.9	1.448275862	0.2	1499	2029	4091	1115	73.87875801	36	19	21	6.439	5	72.49	7.33	133	1.259	2.4	NA	1	1	1
473	43526	72	1	8534.213487	586.1	13	1	72	2	21.58	4.8	2.5	1.6	1.5625	0	3185	4706	8586	1641	67.67955801	40	17	23	4.293	3.93	72.49	5.11	114	0.775	2.25	1	NA	2	NA
474	43527	71	1	8168.3632	449.3	7	1	67	5	30.95	6.5	3.8	1.4	2.714285714	0.4	2663	3776	8221	1492	70.52436441	41	50	33	4.008	5.36	81.33	6.11	148	1.647	2.35	1	1	1	1
475	43533	65	2	11798.6728	710.1	29.5	1	69	2	31.31	5.6	3	1.9	1.578947368	0.3	3048	3776	9505	3074	80.72033898	45	18	16	5.301	2.86	90.17	5.61	86	0.904	2.5	1	1	1	3
476	43534	60	2	119330.829	649.7	63	2	45	3	22.2	6.2	3.9	1.6	2.4375	0.2	3067	4085	10033	2242	75.07955936	42	14	18	7.189	4.28	73.37	4.39	129	0.969	2.325	1	1	2	NA
477	43542	69	1	89656.90195	963	3.5	2	60	5	21.14	3.4	1.6	1.3	1.230769231	0	1051	1529	2932	601	68.73773708	43	24	33	6.594	4.28	45.97	5.16	164	1.582	2.45	1	NA	2	NA
478	43543	60	1	6542.608534	789.7	11.5	1	67	3	33.25	7.4	4.8	1.7	2.823529412	0.1	2343	3279	6629	1491	71.4547118	40	28	26	4.008	4.64	81.33	7.88	142	1.066	2.275	1	1	2	NA
479	43546	67	2	13027.58664	675	11.5	2	72	4	23.88	6.1	3	2.2	1.363636364	0.2	1685	1836	4205	2084	91.77559913	42	11	17	5.793	5.36	72.49	6	86	1.066	2.4	1	1	2	NA
480	43552	68	2	82537.63509	726.7	8	2	45	4	23.48	5.1	2.7	1.7	1.588235294	0.1	2857	3735	7885	2246	76.49263722	39	12	18	5.094	2.14	54.81	4.55	127	1.098	2.325	1	NA	2	1
481	43558	63	2	46872.22801	657	20.5	1	69	5	24.15	5.6	2.1	2.1	1	0.5	1993	4120	6715	478	48.37378641	39	18	36	3.439	8.57	94.59	6.22	182	1.001	2.15	1	1	1	3
482	43562	69	2	14917.5715	837.9	82	1	45	4	27.72	9.3	5.4	2	2.7	0.8	3880	5083	11246	3063	76.33287429	48	32	25	5.974	5	72.49	4.27	122	1.356	2.425	NA	NA	2	3
483	43568	61	2	32584.54046	1603.6	16	1	49	2	22.95	11.1	7.8	2.3	3.391304348	0.1	3101	3882	6806	3356	79.88150438	47	23	27	5.793	2.5	91.05	5.83	192	1.259	2.45	2	NA	2	2
484	43573	62	2	32585.05768	770.9	9	1	77	3	26.26	11.4	7.7	2.6	2.961538462	0.2	2798	4085	8314	1616	68.49449204	45	19	22	4.319	7.14	82.21	6.61	123	1.227	2.45	1	NA	1	3
485	43575	59	1	25268.75556	893.5	27	2	47	3	50.82	5.3	2.7	2	1.35	0.1	1974	2317	6609	2609	85.19637462	35	12	16	4.732	3.57	81.33	5	159	1.13	2.25	1	NA	1	3
486	43581	71	1	25381.65321	474.2	3.5	1	40	2	22.77	8.1	5.1	2.2	2.318181818	0.2	4014	5091	10226	3697	78.84502062	44	27	32	6.103	3.21	99.01	4.94	115	1.388	2.475	1	NA	2	2
487	43585	70	2	13739.42872	608.6	10.5	2	45	3	37.12	8.1	4.8	2.6	1.846153846	0.2	2302	2815	9065	2675	81.77619893	42	29	23	4.267	5.36	49.5	5.38	135	1.227	2.25	1	NA	2	1
488	43586	67	1	27136.41889	728.9	3.5	2	42	4	46.33	13.4	8.8	3.8	2.315789474	0.2	1692	2317	5478	945	73.02546396	35	30	23	6.077	3.57	54.81	4.11	185	1.227	2.325	2	NA	2	1
489	43588	67	1	80702.13542	723.7	12	2	44	3	54.9	7.3	4.9	1.9	2.578947368	0.2	3390	4520	7819	2997	75	39	25	22	3.517	4.28	63.65	5.16	111	1.066	2.3	2	1	2	NA
490	43592	60	2	71230.9621	868.7	14	2	69	3	27.09	9.9	6.9	2.3	3	0.1	2433	3287	4565	1850	74.01886218	43	23	20	4.267	3.21	57.46	5.72	135	1.292	2.375	2	1	2	3
491	43593	71	2	15848.07578	926.5	11.5	1	58	3	28.05	3.7	1.4	1.8	0.777777778	0.1	2853	3920	8565	1911	72.78061224	39	36	37	5.844	4.28	112.27	5.16	145	0.904	2.125	1	NA	2	NA
492	43594	74	1	11175.40893	651.7	17	1	55	3	31.4	8.9	4.6	3.3	1.393939394	0.1	2727	3046	6361	4175	89.52724885	43	37	14	5.043	3.21	87.52	5.44	125	1.001	2.275	2	NA	2	NA
493	43595	68	2	92349.73252	1182.7	10.5	1	49	5	29.17	7.1	2.6	3.2	0.8125	0.8	2881	3673	8975	2560	78.43724476	46	23	26	4.681	5.71	62.76	5	141	1.13	2.425	1	NA	2	3
494	43610	70	1	10365.10814	487.9	22.5	1	51	4	43.72	6.9	4.3	1.9	2.263157895	0.2	2217	3525	5649	1159	62.89361702	41	30	23	5.043	4.64	63.65	6.22	125	1.033	2.25	1	1	1	3
495	43612	63	1	22368.06842	841.4	6	2	56	2	26.88	9.5	5.1	3.5	1.457142857	0.3	2063	2514	5282	2639	82.06046142	43	19	24	6.336	4.64	72.49	5.77	131	1.227	2.525	1	1	1	2
496	43621	64	2	6828.558321	1031	3.5	1	61	3	21.58	7.5	4.8	1.7	2.823529412	0.3	2647	4262	6835	1230	62.10699202	45	15	28	5.094	5.36	64.53	4.16	181	1.066	2.325	1	NA	2	1
497	43624	68	2	21578.91219	646.3	17.5	1	53	2	37.79	6.3	4.4	1.1	4	0.3	2077	2680	8175	1663	77.5	41	25	29	4.293	5	55.69	10.32	135	1.259	2.375	1	1	1	NA
498	43633	61	1	20613.76489	877.4	13	1	41	3	29.04	4.6	2.2	1.8	1.222222222	0.2	3788	4968	9259	3086	76.24798712	44	34	21	5.534	4.64	81.33	4.94	117	1.13	2.45	1	NA	2	NA
499	43635	71	1	6330.883352	700	13.5	2	64	1	29.91	8	4.4	2.8	1.571428571	0.2	2224	2711	6468	2452	82.03614902	39	17	16	5.172	5	54.81	5.77	134	1.292	2.275	2	NA	2	NA
500	43639	62	1	25359.93759	826	26.5	1	77	4	29.3	9.3	6.3	1.8	3.5	0.3	3032	4327	7762	1813	70.07164317	40	21	24	3.905	6.78	107.85	4.83	117	0.775	2.325	1	NA	2	3
501	43671	62	2	8946.892551	672.4	3.5	1	75	2	37.63	5.8	4.2	1.1	3.818181818	0.1	3178	3753	7528	3360	84.67892353	45	23	23	3.698	8.21	131.72	6.27	143	1.001	2.25	1	1	2	NA
502	43672	63	2	63233.68426	891.7	19	2	63	5	19.08	8.1	4.9	2.5	1.96	0.1	2328	3165	6197	1830	73.55450237	45	16	22	7.577	3.93	73.37	4.83	136	1.227	2.3	1	2	2	NA
503	43674	59	1	22837.22915	624.1	19.5	2	57	2	38.93	5.9	3.8	1.4	2.714285714	0.2	1606	2196	2033	1421	73.13296903	40	13	19	5.715	8.21	107.85	5.22	134	1.324	2.325	2	1	2	NA
504	43678	60	1	22501.08015	712.4	7	1	43	4	38.85	6.8	3.6	2.4	1.5	0.2	3740	4516	10646	5047	82.8166519	42	29	26	4.836	2.86	81.33	4.16	170	1.033	2.2	1	1	2	NA
505	43679	60	1	82477.36674	536.8	13	1	56	5	27.16	6.3	3.8	1.6	2.375	0.2	3598	4874	10230	2653	73.82027082	44	24	24	5.405	3.57	99.01	4.33	101	1.066	2.475	1	NA	2	3
506	43680	63	1	12033.52968	868	11.5	2	57	5	31.17	5.4	2.8	1.9	1.473684211	0.1	2755	3513	6912	2781	78.42300028	40	30	23	6.517	7.14	54.81	5.16	100	1.453	2.325	1	NA	2	NA
507	43683	60	1	82477.36674	718.1	13.5	1	54	4	25.56	6.9	4.2	1.9	2.210526316	0.2	3962	4950	11256	4029	80.04040404	39	25	22	6.31	4.64	90.17	5.44	130	0.936	2.25	1	NA	2	NA
508	43684	65	2	10649.66037	972.8	37.5	1	67	1	26.38	6.4	3.7	1.9	1.947368421	0.2	3111	3924	10056	2744	79.28134557	45	19	27	5.922	4.28	81.33	6.11	79	1.066	2.4	1	1	1	NA
509	43691	62	1	23378.79093	751.9	32	2	44	2	20.77	7.4	4.6	1.9	2.421052632	0.2	2368	3177	5175	1852	74.53572553	41	9	16	4.991	4.64	63.65	4.94	110	1.162	2.225	1	NA	2	NA
510	43697	60	1	29506.01983	977.6	9	1	79	5	25.3	5.1	3	1.6	1.875	0.1	3471	4317	10590	3327	80.40305768	43	26	21	5.87	5.36	72.49	5.22	145	1.001	2.375	1	NA	2	3
511	43708	73	2	11432.68127	1675.3	47	1	51	4	33.08	7.1	5.2	1.3	4	0.1	3883	4716	8877	4107	82.33672604	37	27	29	8.275	2.86	99.01	4.88	134	1.292	2.35	1	1	2	3
512	43710	63	2	105297.5949	758.8	40	1	50	5	38.22	7.1	4.7	1.6	2.9375	0.4	3219	4463	7931	2220	72.1263724	40	33	23	4.344	3.57	68.95	8.72	136	1.292	2.3	1	1	1	NA
513	43718	74	1	7421.138149	980.4	14.5	1	61	2	45.66	8.4	6.4	1.2	5.333333333	0.2	1811	2334	6939	1619	77.59211654	40	20	17	4.241	6.78	139.67	4.61	124	1.195	2.325	1	1	1	3
514	43720	67	2	7944.069793	648.9	5.5	1	64	4	41.02	7.1	3.8	2.2	1.727272727	0.3	3149	3682	5971	3766	85.52417165	41	16	21	4.06	4.64	92.82	5.88	104	1.195	2.375	1	1	1	1
515	43723	62	2	90689.35381	660.7	16	2	51	2	25.94	7.1	4	2.3	1.739130435	0.1	2443	3009	8011	2270	81.18976404	42	14	18	7.525	7.14	95.47	5.05	116	1.582	2.45	1	NA	2	NA
516	43726	66	2	16215.91849	1448	31.5	2	76	4	30.46	6	3.9	1.4	2.785714286	0	1930	2060	4606	3067	93.68932039	42	14	19	3.388	4.64	156.47	6.27	110	1.162	2.375	2	1	1	NA
517	43727	72	2	20563.97936	710.3	46	2	46	1	33.1	7.9	3.7	3	1.233333333	0.4	2536	3152	6533	2728	80.45685279	43	46	43	5.767	2.5	63.65	5.66	150	1.615	2.35	2	NA	2	NA
518	43736	66	2	22029.48561	727.3	11	2	49	4	29.15	6.8	3.6	2.4	1.5	0.3	2858	3506	6675	3051	81.51739875	45	59	37	5.379	4.28	61	5.38	182	1.066	2.275	1	NA	2	NA
519	43749	72	1	7555.394541	926.6	6	1	63	3	21.04	5.2	2.4	1.9	1.263157895	0.2	1750	2605	6152	844	67.17850288	42	15	16	4.448	5	90.17	2.72	113	0.807	2.4	1	NA	2	1
520	43756	72	2	6545.067282	770.5	16.5	1	64	1	29.69	6.1	3.7	1.7	2.176470588	0.2	2376	3261	3897	1808	72.86108556	41	23	26	4.577	3.57	86.63	5.77	113	0.969	2.4	2	NA	2	3
521	43759	74	1	22636.84883	686.8	3.5	1	42	4	24.85	5.5	3.7	1.6	2.3125	0.1	3109	5143	8874	1150	60.45109858	43	20	26	4.551	1.07	79.56	4.61	125	1.066	2.4	1	2	2	NA
522	43761	72	1	8475.052838	741.9	38.5	1	60	2	27.02	5.3	1.9	2.6	0.730769231	0.4	3776	4858	9321	3346	77.72745986	43	33	31	6.129	2.14	90.17	4.83	158	1.033	2.325	2	1	2	NA
523	43770	68	2	82537.63509	658.9	12	2	43	5	25.19	4.1	1.8	1.8	1	0.1	3460	4515	8370	2867	76.63344408	43	20	25	5.612	3.21	48.62	5.16	124	1.195	2.35	1	NA	2	3
524	43772	59	2	30103.00281	736	9.5	2	58	3	29.02	5.5	2.5	2.3	1.086956522	0.2	2176	2997	4569	1443	72.60593927	45	19	24	5.456	6.43	78.68	4.94	126	1.259	2.425	2	1	2	NA
525	43775	70	2	16309.94409	1093.8	34	2	50	4	35.58	7.9	4.5	2.6	1.730769231	0.1	2307	2951	6979	2058	78.17688919	41	25	25	4.422	2.86	54.81	4.88	120	1.066	2.325	2	NA	1	NA
526	43776	65	2	31153.79672	735.4	12	1	48	4	41.63	6.9	3.2	2.6	1.230769231	0.3	3872	4394	10069	5322	88.12016386	44	56	32	6.129	7.85	117.57	5.88	143	0.904	2.425	1	NA	2	NA
527	43785	67	2	96222.36399	695.2	3.5	1	48	5	34.6	11	6.3	3.7	1.702702703	0.2	4290	5141	10642	4514	83.44680023	43	38	32	8.249	4.28	82.21	5.72	120	1.873	2.425	1	NA	2	1
528	43786	70	2	9173.757184	684.3	14	1	71	5	23.73	5.5	3.1	1.8	1.722222222	0.1	3368	4745	11424	2064	70.97997893	43	17	23	5.172	3.93	83.98	4.55	133	1.13	2.35	1	NA	2	3
529	43813	66	2	36926.87946	635.6	26	1	73	5	27.56	7.6	4.9	1.8	2.722222222	0.2	2777	3788	8188	1907	73.31045407	41	19	17	3.388	5	106.96	5.27	151	1.259	2.275	1	2	2	NA
530	43822	62	2	79243.98122	862.3	8.5	2	49	5	31.01	11.4	7.1	3.5	2.028571429	0.2	2398	2838	7364	3286	84.49612403	43	11	14	5.172	7.5	76.91	5.22	101	1.485	2.375	1	1	1	1
531	43824	72	2	42695.03027	539.8	13.5	2	79	3	26.08	7.3	3.4	2.9	1.172413793	0.2	1809	2421	4951	1393	74.72118959	47	19	30	4.215	6.78	110.5	4.88	177	1.421	2.55	1	NA	2	NA
532	43826	69	2	39984.44685	659.1	39.5	1	60	4	26.87	3.7	1.8	1.3	1.384615385	0.1	2927	4987	6905	1459	58.69260076	41	72	75	4.396	3.57	68.07	4.88	145	0.936	2.35	1	NA	2	3
533	43830	71	1	23568.65171	1141.4	6.5	2	44	4	34.2	4.9	2.3	2.1	1.095238095	0.1	3206	3782	7798	4179	84.76996298	42	29	27	5.922	3.21	72.49	6.33	100	1.259	2.4	1	NA	2	1
534	43836	72	2	25832.30144	692.9	12	1	52	5	24.22	6.6	4.8	1.3	3.692307692	0.1	2596	3728	9085	1294	69.63519313	36	16	21	3.931	5.71	101.66	9.55	137	1.066	2.325	1	1	1	NA
535	43839	65	1	56064.35044	1155.7	21.5	2	67	4	21.53	7.4	4.3	2.3	1.869565217	0.2	2220	2871	5822	2271	77.32497388	47	20	29	7.008	5.71	81.33	4.44	159	1.647	2.4	2	2	2	3
536	43843	60	1	70522.67704	572.6	42	2	61	4	30.69	5.9	3.2	1.7	1.882352941	0.3	1935	2886	6592	737	67.04781705	44	26	22	6.413	5.71	63.65	5.11	152	1.453	2.425	2	NA	2	NA
537	43847	71	1	7921.354103	872.4	9.5	2	65	2	33.47	5.9	2.5	2.6	0.961538462	0.1	1427	1771	6165	1339	80.57594579	40	21	18	5.637	5.71	45.97	6.38	135	1.453	2.325	1	1	1	3
538	43848	59	1	17910.3471	1111.8	5	1	44	3	26.36	7.3	4.4	1.8	2.444444444	0.5	3576	4536	9759	2689	78.83597884	45	24	20	6.93	7.14	72.49	5.22	166	1.356	2.3	1	NA	2	NA
539	43853	72	1	13642.04274	704.3	26	1	77	1	29.09	8.1	5.5	1.9	2.894736842	0.2	2746	3895	8579	1535	70.50064185	43	24	29	3.905	9.28	99.01	4.22	157	1.227	2.375	1	1	1	3
540	43857	65	1	16879.22068	501.8	9	2	48	1	33.11	8.2	5.2	2.1	2.476190476	0.4	2291	2722	5633	2929	84.16605437	36	82	69	6.387	3.21	63.65	6.77	127	1.195	2.3	1	2	2	1
541	43859	67	1	8711.437723	765.7	27	1	79	2	33.46	7.6	4.4	2.2	2	0.2	1844	3828	5358	299	48.17136886	44	23	22	3.957	6.43	116.69	4.27	70	1.066	2.375	1	NA	1	3
542	43862	68	1	18743.60437	1236.5	77	1	53	3	30.45	4.4	1.7	1.8	0.944444444	0.6	3132	3984	10029	2848	78.61445783	39	32	22	6.258	2.5	81.33	4.66	164	0.904	2.35	2	NA	2	3
543	43864	67	1	23114.10269	672.3	20	2	65	3	23.18	6.9	4.7	1.5	3.133333333	0.1	2577	3560	8137	1670	72.38764045	43	24	30	5.094	6.43	107.85	4.66	139	1.259	2.425	2	NA	2	3
544	43867	61	1	20384.26634	640.7	19	1	63	3	27.14	9.4	6.4	2.2	2.909090909	0.1	2098	2950	6269	1313	71.11864407	42	18	21	4.474	3.93	72.49	6.88	99	1.066	2.4	1	NA	2	NA
545	43881	66	2	63037.17536	701.9	16.5	1	64	5	30.34	5.6	3.2	1.5	2.133333333	0.2	3163	4702	7920	1803	67.26924713	41	27	21	4.577	7.85	93.7	6.11	131	0.904	2.225	1	1	2	NA
546	43882	68	2	21173.78091	1060	31	2	50	3	28.86	8	4.7	2.6	1.807692308	0.2	2046	2323	7706	3238	88.0757641	39	15	21	5.715	2.5	61.88	11.82	148	1.066	2.3	1	NA	1	3
547	43895	72	2	112349.119	713.1	12.5	2	50	4	36.39	6.7	3.4	2.4	1.416666667	0.1	2873	3716	8745	2397	77.31431647	38	22	20	4.319	3.93	59.23	5.5	135	1.162	2.175	1	1	2	3
548	43902	60	1	65251.67153	801.3	6.5	2	41	5	19.58	5.6	3	1.9	1.578947368	0	3091	3702	11052	3416	83.49540789	44	14	20	6	3.21	63.65	5.33	128	1.324	2.375	1	NA	2	3
549	43906	64	1	6660.027226	695.4	29	1	68	2	43.69	8.9	5.2	2.8	1.857142857	0.2	2392	3455	8649	1016	69.23299566	45	26	22	4.163	4.64	81.33	9.21	110	1.13	2.35	1	1	1	3
550	43910	71	1	15708.13637	997.3	16.5	1	53	1	28.2	8.6	5	2.9	1.724137931	0.1	3480	4307	11956	3379	80.79869979	43	24	25	5.87	3.57	63.65	5.38	122	1.259	2.4	1	NA	2	3
551	43914	62	2	11404.66537	502.2	10	2	54	4	33.47	8.4	4.8	2.5	1.92	0.1	2044	2884	6810	1223	70.87378641	38	17	19	4.81	5	59.23	4.61	124	1.259	2.275	2	1	2	NA
552	43916	59	2	31151.59708	724.3	6	2	55	2	24.31	7.8	4.7	2.3	2.043478261	0.1	2038	3172	5273	918	64.24968474	44	14	21	4.991	2.86	75.14	5	115	1.227	2.55	2	NA	2	1
553	43920	68	2	25351.90316	1337	42	2	43	5	27.12	8.8	4.6	3.5	1.314285714	0.2	2228	3132	5491	1420	71.1366539	41	18	23	4.448	7.85	73.37	5	134	0.969	2.3	1	1	2	NA
554	43926	68	1	32632.19521	732.7	42.5	1	71	4	24.42	7.6	4.3	2.6	1.653846154	0	3441	4998	11073	2117	68.84753902	47	22	24	5.431	4.28	63.65	5.16	128	1.098	2.375	1	NA	2	NA
555	43937	61	1	30886.47423	684.2	5	2	47	1	24.9	11.3	6.8	3.6	1.888888889	0.2	2007	2593	4210	1747	77.40069418	43	16	22	4.008	2.14	54.81	7.27	129	1.098	2.475	2	NA	1	1
556	43942	67	1	54330.39462	1035.3	12.5	1	62	4	31.22	6.6	4.1	1.8	2.277777778	0.2	2597	4675	7604	750	55.55080214	44	24	31	5.353	3.93	89.28	6.11	150	1.227	2.325	2	NA	2	2
557	43945	59	2	10074.15007	631.1	35	1	70	3	31.12	8.9	4.7	2.9	1.620689655	0.6	3408	4627	9004	2457	73.65463583	41	39	36	5.275	6.07	105.2	5.72	130	0.936	2.175	1	1	2	NA
558	43949	62	2	18373.5773	698.1	7	1	41	3	40.72	8.4	4.1	3.2	1.28125	0.2	3077	4093	7868	2276	75.17713169	42	24	21	5.793	4.28	63.65	5.66	111	1.388	2.175	1	NA	2	1
559	43957	71	2	22712.4136	728.6	24	1	44	5	28.83	5.5	2.8	1.9	1.473684211	0.2	4042	4908	11635	4665	82.35533822	45	40	29	4.732	4.64	82.21	5.27	116	1.227	2.475	2	NA	2	NA
560	43959	61	2	120348.9568	1308.5	22.5	2	57	3	24.18	3.4	1.5	1.5	1	0	2202	3125	6976	1216	70.464	39	24	24	5.715	3.21	60.11	5.38	112	1.324	2.4	1	NA	2	3
561	43960	66	1	28639.54778	621.5	31	1	43	3	33.66	7.1	3.8	2.5	1.52	0.2	3929	4424	6378	5055	88.81103074	41	38	29	5.793	3.57	63.65	5.61	121	1.356	2.325	1	NA	2	NA
562	43966	61	1	30969.97841	1440.2	25.5	2	71	3	19.53	5.4	3.3	1.4	2.357142857	0.1	2097	2786	6755	1562	75.26920316	43	26	31	5.948	5.71	72.49	5.27	136	1.162	2.425	1	NA	2	NA
563	43971	65	2	158172.6727	833.4	17.5	2	52	4	24.92	9.6	5.8	3	1.933333333	0.1	2247	2553	7248	3626	88.01410106	44	31	24	3.026	3.93	60.11	10.88	114	1.518	2.325	2	NA	1	NA
564	43973	71	1	25381.65321	759.7	12.5	1	44	2	32.92	9.1	4.9	3.3	1.484848485	0.2	4049	5705	9569	2815	70.97283085	47	37	33	6.698	4.28	72.49	4.88	145	1.485	2.4	1	NA	2	NA
565	43976	65	2	8866.48435	1277.9	3.5	2	60	2	33.61	6.9	4.8	1.2	4	0.1	1764	2077	6409	2022	84.93018777	38	23	18	4.163	3.57	69.84	5.5	133	1.324	2.175	2	NA	2	NA
566	43977	61	1	26827.57151	1059.5	8.5	2	62	2	26.06	7.5	3.6	2.9	1.24137931	0.1	1648	2544	5354	597	64.77987421	41	26	21	6.336	2.86	72.49	4.94	155	1.388	2.25	2	1	2	1
567	43980	71	1	15708.13637	1129.8	23.5	1	53	2	26.57	6.8	3.8	2.2	1.727272727	0.1	3990	5035	9489	3797	79.24528302	42	30	21	5.689	5.36	81.33	4.94	117	1.13	2.45	1	NA	2	3
568	43994	60	2	109817.2392	1084	12	1	46	3	24.67	8.4	3.1	4.4	0.704545455	0.3	3723	4670	11009	3487	79.72162741	43	14	19	4.474	5.71	91.05	4.44	127	1.292	2.375	1	2	2	1
569	43997	62	2	5920.812325	627.9	27.5	1	60	5	31.09	9.1	6.5	1.8	3.611111111	0.1	3337	4155	11227	3842	80.31287605	39	27	27	4.551	10	152.93	5	114	1.195	2.35	2	1	2	NA
570	44012	63	2	24637.75464	1315	27	2	48	3	35.13	5.9	2.4	2.9	0.827586207	0.2	2147	3637	6267	799	59.03216937	36	20	20	5.25	3.93	68.95	6.16	126	1.259	2.275	1	NA	2	3
571	44013	64	2	96661.92069	580.6	6.5	2	51	3	25.57	9.2	5.4	3	1.8	0.3	1892	2941	5200	1026	64.33185991	44	12	20	6.982	2.14	59.23	5.16	126	1.195	2.3	1	NA	2	1
572	44016	67	1	28753.02852	881.7	3.5	1	44	3	29.8	8	4.6	2.8	1.642857143	0.1	3174	4285	8217	2392	74.07234539	47	38	26	6.206	2.86	90.17	5.16	127	1.227	2.475	1	NA	2	1
573	44021	65	1	31835.08046	817	19.5	2	71	3	24.76	4.7	2.9	1	2.9	0.3	2045	3125	7367	934	65.44	43	16	24	4.784	6.43	81.33	5.16	139	1.259	2.45	2	1	2	3
574	44022	64	1	25439.54491	1053.1	10.5	2	44	5	27.3	4.7	2.9	1.1	2.636363636	0.1	2461	3255	7883	1766	75.60675883	39	15	18	4.422	3.21	63.65	4.16	107	1.098	2.3	1	1	2	3
575	44027	59	1	30785.72193	684.2	8.5	1	76	1	26.28	9.4	7.1	1.3	5.461538462	0.1	2075	3057	6813	922	67.8770036	44	13	17	3.439	6.07	125.53	5.55	130	0.969	2.35	1	NA	2	3
576	44032	74	1	24647.07059	719.1	16	2	47	4	38.43	7	3.7	2.2	1.681818182	0.3	3620	4156	10523	4815	87.10298364	38	22	22	6.232	2.14	76.02	4.72	133	1.098	2.35	1	1	2	3
577	44033	66	2	53808.34078	774.2	3.5	2	47	5	23.49	5.3	3.1	1.7	1.823529412	0.1	4002	4406	9647	4952	90.83068543	44	15	23	4.138	2.86	65.42	4.61	123	1.195	2.325	1	2	2	NA
578	44034	70	1	68461.61533	842.2	22	2	49	5	19.64	3.5	1.8	1.3	1.384615385	0.1	2608	3754	6955	1553	69.4725626	46	19	24	5.353	4.28	72.49	4.94	100	1.356	2.425	1	NA	2	3
579	44039	62	1	10500.2965	768.6	14.5	2	57	1	52.59	5.9	3.1	2.1	1.476190476	0.1	1573	2088	4882	1198	75.33524904	36	18	26	3.931	7.85	54.81	6.16	135	1.13	2.25	1	NA	1	NA
580	44040	62	1	81406.80441	818.9	29	1	42	3	27.9	8	4.6	2.6	1.769230769	0.1	3868	4601	11859	4002	84.06868072	46	28	23	4.241	5.71	63.65	4.83	150	1.227	2.25	2	NA	2	NA
581	44041	68	1	7307.292697	701.8	10.5	1	60	5	30.79	7.4	3.8	2.6	1.461538462	0.3	3896	4804	9132	3943	81.0990841	43	30	32	5.198	7.5	134.37	4.94	136	1.259	2.425	2	1	2	NA
582	44042	73	2	10866.87242	636.7	10	1	52	1	26.53	10.7	7	2.9	2.413793103	0.1	2736	3603	8455	2118	75.9367194	41	16	20	6.749	5	65.42	5.88	128	1.292	2.35	NA	NA	1	1
583	44045	67	1	48520.70708	534.4	3.5	1	65	2	23.49	10.6	5.2	4.4	1.181818182	0.3	2736	4778	6595	917	57.26245291	40	22	24	3.853	3.93	90.17	4.83	120	1.098	2.35	1	NA	2	1
584	44059	63	1	91938.51542	1506.9	18.5	2	52	4	26.83	8.1	5	2.5	2	0.1	2980	3625	7675	3341	82.20689655	39	13	18	4.577	4.64	63.65	8.16	121	1.324	2.225	1	NA	2	3
585	44060	67	1	72562.78473	509.5	18	2	69	5	25.3	8.4	5.6	2	2.8	0.1	2172	2791	6950	1874	77.82156933	44	11	21	5.017	8.93	79.56	4.83	138	1.388	2.275	1	1	2	NA
586	44068	70	2	6484.123447	666.5	30	2	60	3	31.47	7.2	5	1.6	3.125	0.2	2585	2943	8999	4204	87.83554196	40	18	19	4.991	6.07	78.68	5.94	141	1.227	2.5	1	1	1	NA
587	44069	68	1	14315.07808	1063	20.5	2	76	3	32.29	7.5	4.2	2.6	1.615384615	0.1	2371	2692	5035	3770	88.07578009	43	18	24	5.431	3.93	90.17	3.44	151	1.033	2.425	1	NA	2	NA
588	44071	67	2	98001.14039	594.6	16	2	43	5	33.87	7.4	4.7	1.9	2.473684211	0.4	3885	4926	7975	3659	78.86723508	39	14	18	3.414	5.71	106.08	4.88	119	1.227	2.3	2	1	2	NA
589	44072	63	1	22368.06842	1244.3	13	2	54	5	22.25	6.5	3.7	2.2	1.681818182	0.1	2490	2954	6268	2816	84.29248477	44	22	25	4.913	4.64	81.33	5	146	1.453	2.45	2	1	2	NA
590	44085	60	1	29506.01983	1508.8	7	1	79	3	19.73	7.5	4.4	2	2.2	0.2	2303	3443	5999	1127	66.88934069	48	29	48	3.336	4.64	99.01	5.94	227	1.098	2.575	1	1	2	3
591	44086	66	2	28135.66101	197.5	31	1	50	3	34.42	5.9	2.6	2.4	1.083333333	0.2	3422	4585	9815	2710	74.6346783	45	26	28	5.689	3.57	94.59	4.61	141	1.227	2.35	1	NA	2	NA
592	44089	60	1	27356.95748	1000.2	7.5	2	44	1	20.12	7.1	4	2.6	1.538461538	0.1	2417	2955	5816	2560	81.79357022	42	23	29	5.974	5	72.49	4.88	80	1.388	2.425	2	2	2	1
593	44091	62	1	15426.21947	1361.3	15	2	49	1	29.89	6.9	3.9	2.1	1.857142857	0.2	2313	3053	6181	2126	75.76154602	40	24	24	5.482	5.71	54.81	4.66	165	1.292	2.325	2	NA	2	NA
594	44092	67	1	28753.02852	579.7	3.5	1	47	2	24.41	10.6	7.1	2.6	2.730769231	0.2	3551	4785	8836	2881	74.21107628	41	18	23	4.707	5.36	90.17	5.16	116	0.904	2.35	2	1	2	1
595	44109	67	2	25460.22417	573.6	6.5	1	42	2	27.78	6.4	3	2.4	1.25	0.5	3237	4147	8789	2687	78.05642633	39	19	18	4.163	6.07	99.01	5.05	152	1.292	2.35	2	NA	2	1
596	44113	68	2	15369.66284	731.1	17.5	1	45	5	25.28	6.6	3.6	2.3	1.565217391	0.1	3549	4656	9829	2940	76.2242268	45	24	27	5.431	3.21	74.26	4.88	120	1.098	2.375	1	NA	2	1
597	44117	59	1	10520.56526	1173.5	15.5	2	67	2	24.19	6.8	3.4	2.8	1.214285714	0.1	1963	2401	5818	2125	81.757601	44	12	18	4.526	5.36	54.81	5.05	110	1.066	2.3	2	NA	2	NA
598	44123	61	2	34225.26726	815	6	1	54	3	20.09	8.9	6.1	1.6	3.8125	0.4	2211	3339	7230	1058	66.21743037	46	12	21	4.086	1.79	74.26	4.05	71	1.421	2.55	2	NA	1	1
599	44126	63	1	50485.97866	925.7	3.5	1	60	5	31.87	9.6	5.1	3.1	1.64516129	0.4	2857	5294	7491	984	53.96675482	40	13	15	6.284	6.43	90.17	4.22	113	1.098	2.425	1	NA	2	1
600	44129	60	1	8851.822779	1333	21	2	51	4	26.19	6.4	4	1.8	2.222222222	0.1	2694	3204	6394	3356	84.082397	38	21	22	5.896	3.57	45.97	17.21	140	1.388	2.425	1	NA	1	NA
601	44133	69	2	84191.99197	929.7	10	2	47	4	23.44	8.7	5.5	2.6	2.115384615	0.1	3387	4122	9395	3543	82.16885007	43	17	23	5.069	3.21	72.49	4.83	106	1.098	2.325	1	NA	2	1
602	44150	61	2	37469.38141	727.7	6.5	1	48	2	26.72	8.4	4.9	2.9	1.689655172	0.3	2649	4008	5497	1511	66.09281437	39	26	23	4.991	1.43	80.44	6.55	132	1.001	2.325	1	NA	2	1
603	44155	67	2	14011.91331	1188.6	9	2	71	3	32.59	4.5	2.2	1.8	1.222222222	0.1	1921	2197	6802	2908	87.43741466	41	19	20	4.758	4.64	69.84	7.6	174	1.033	2.4	1	1	2	3
604	44156	70	2	22662.4538	685.5	22.5	1	49	1	27.02	7.9	4.8	2.3	2.086956522	0.3	3672	4356	11823	4816	84.29752066	36	17	18	6.258	4.64	64.53	17.93	94	1.195	2.225	1	NA	2	3
605	44158	66	1	11149.23173	763.7	23.5	2	76	4	29.91	7.1	4.4	1.9	2.315789474	0.2	1298	1707	2892	1118	76.03983597	43	17	20	4.06	6.07	63.65	11.82	108	1.292	2.4	2	1	1	NA
606	44162	66	2	41454.34414	696.9	10.5	2	72	4	25.45	12.8	9.7	2.1	4.619047619	0.1	2050	2774	5995	1139	73.90050469	46	18	24	5.353	3.93	66.3	5.11	132	1.356	2.325	1	NA	2	1
607	44163	63	2	32245.54182	397.8	6.5	2	45	1	21.02	5.7	3.6	1.4	2.571428571	0.2	1947	3492	5273	505	55.75601375	38	24	29	5.172	1.79	45.08	4.05	131	1.227	2.275	1	NA	2	1
608	44165	66	2	22624.55323	905	16.5	2	49	5	33.77	7.6	4.6	2.4	1.916666667	0.2	2908	3585	9393	3114	81.11576011	41	16	18	6.413	3.21	45.08	4.39	121	1.292	2.275	1	1	2	NA
609	44176	70	2	11851.07376	854.5	8.5	1	73	1	35.67	11.2	7.9	2.2	3.590909091	0.1	2190	4008	5440	659	54.64071856	45	19	28	6.129	6.78	114.92	6.33	152	1.292	2.425	1	1	2	3
610	44178	72	2	17305.03162	548.4	9	2	40	1	26.17	6.1	4	1.5	2.666666667	0.1	3294	3888	6837	3787	84.72222222	45	13	20	6.129	2.5	68.95	4.88	114	0.872	2.325	2	NA	2	NA
611	44180	62	1	16150.17014	1041	13	1	45	4	35.53	6.8	4.5	1.7	2.647058824	0.1	4814	6122	11120	4415	78.63443319	42	45	33	4.991	3.57	90.17	5.16	146	1.033	2.4	1	NA	2	NA
612	44184	59	2	113908.665	824.3	36	1	49	2	66.16	8.8	4.4	3.2	1.375	0.4	3274	4473	9074	2328	73.1947239	40	22	22	4.448	3.93	81.33	4.66	126	1.033	2.35	1	1	2	3
613	44187	62	2	28240.24508	1047.7	6	1	46	2	33.02	7.6	4.4	2.1	2.095238095	0.4	3262	4445	7087	2385	73.38582677	43	31	22	4.913	6.43	83.1	5.22	133	1.259	2.2	1	NA	2	1
614	44189	68	2	96287.53715	458.2	9.5	2	55	3	23.49	5.6	2.7	2.1	1.285714286	0.1	2178	3192	5895	1301	68.23308271	45	34	40	6.491	6.43	75.14	5	123	1.13	2.4	1	1	2	3
615	44190	73	1	12507.69265	976.1	22.5	2	71	2	21.89	4.7	1.9	2	0.95	0.2	1684	2530	4778	796	66.56126482	45	25	32	4.707	5.36	84.86	5.61	116	1.162	2.4	1	1	2	NA
616	44201	59	2	11615.56335	395.3	9	1	76	4	21.02	7.8	3.7	2.7	1.37037037	0.5	2294	4326	5739	620	53.02820157	44	14	21	3.595	9.28	185.64	6.16	133	1.356	2.2	1	1	2	3
617	44206	65	2	30429.89321	441.1	20.5	1	45	1	27.38	3.2	2	0.8	2.5	0.1	2576	3329	7939	2196	77.38059477	46	97	59	4.913	4.28	53.92	10.77	152	1.195	2.325	1	NA	2	3
618	44209	66	2	29298.47994	1172.6	36.5	1	59	4	31.11	11.4	8.1	2.2	3.681818182	0.4	3165	4798	7400	1783	65.96498541	43	32	36	4.06	2.5	68.95	5.72	132	1.227	2.325	1	1	2	1
619	44213	70	1	77290.25857	782.3	27	2	50	5	22.59	8.1	3.8	3.1	1.225806452	0.5	2797	3647	6660	2368	76.69317247	39	17	19	5.431	3.21	63.65	4.33	122	1.356	2.225	2	NA	2	NA
620	44215	61	1	9334.601155	1079.2	21.5	1	73	4	27.3	7.1	4.6	1.6	2.875	0.1	1881	2978	7411	556	63.16319678	45	20	28	4.241	4.28	72.49	4.77	121	1.162	2.4	2	NA	2	3
621	44217	63	1	22368.06842	1051.3	15	2	53	4	24.11	8.2	3.3	4.3	0.76744186	0.2	1597	1963	5015	1763	81.35506877	46	22	18	4.836	2.5	54.81	4.11	134	1.195	2.475	1	NA	1	3
622	44218	72	2	7019.818249	905.3	35	1	64	3	34.89	6.6	4.3	1.6	2.6875	0	2672	3538	8396	2129	75.52289429	39	16	22	5.663	2.86	73.37	4.5	107	1.324	2.275	1	NA	2	NA
623	44223	65	1	10053.35992	528.4	6	1	57	1	35.33	6.8	3.9	1.8	2.166666667	0.3	2119	3009	5185	1296	70.42206713	40	81	38	5.25	3.57	81.33	7.49	134	0.872	2.225	1	1	1	3
624	44228	64	2	32737.79935	1028.8	6	1	54	3	22.64	5.8	3.8	1.3	2.923076923	0	3699	5005	7373	3016	73.90609391	42	83	105	5.353	3.21	61.88	6.27	124	0.969	2.325	1	1	2	1
625	44229	63	2	30969.97841	455.8	24	2	72	3	25.04	5.6	2.3	2.8	0.821428571	0.1	1831	2183	5975	2311	83.87540082	41	16	21	4.836	4.28	54.81	6.49	139	1.227	2.375	1	NA	2	NA
626	44233	70	2	6026.956735	714.3	36	1	65	2	27.46	6.3	3.3	1.8	1.833333333	0.5	3548	4785	7612	2631	74.14838036	41	36	30	5.12	3.93	81.33	11.44	96	0.969	2.225	2	NA	2	3
627	44238	69	2	39600.41275	1021	31	1	61	5	30.08	6.9	3.5	2.7	1.296296296	0.2	3093	3755	9204	3381	82.3701731	41	23	21	4.5	6.78	76.02	5.33	104	1.162	2.3	1	NA	2	3
628	44241	63	1	90397.29865	477.7	8.5	1	46	4	22.73	7.3	5.2	1.4	3.714285714	0.2	4547	7066	10106	2554	64.35041042	42	16	22	5.586	5.71	90.17	3.33	131	1.388	2.325	1	NA	2	1
629	44243	69	1	7395.799457	580.7	22	1	60	5	33.8	4.3	2.7	1	2.7	0.1	3844	4898	10795	3530	78.48101266	44	24	21	4.603	6.07	90.17	5.66	97	1.13	2.325	1	NA	2	3
630	44249	73	1	10866.87242	883.2	17	1	57	1	28.73	7.8	5.2	1.8	2.888888889	0.4	3035	4218	7174	2053	71.95353248	45	20	22	2.922	4.28	86.63	9.55	82	1.162	2.325	1	NA	1	3
631	44252	62	1	10500.2965	914.1	18	2	58	1	27.78	5.3	2.9	2	1.45	0	2618	3319	5526	2461	78.87918048	44	34	31	5.948	3.93	54.81	5.77	136	1.388	2.275	2	NA	2	NA
632	44255	63	2	61219.80021	519.5	20	2	60	5	30.94	6.5	4.4	1.5	2.933333333	0.2	2053	2671	7305	1726	76.86259828	39	20	24	5.275	2.86	55.69	4.66	185	1.001	2.25	2	NA	2	NA
633	44259	59	2	65216.03135	816.1	18	1	62	3	25.08	6.6	4.7	1.4	3.357142857	0.2	4026	5261	10462	3341	76.5253754	42	23	23	5.482	6.43	79.56	4.72	134	1.001	2.225	1	NA	2	NA
634	44261	67	1	76598.19528	1343.9	9	1	45	3	39.99	6.2	3.6	1.7	2.117647059	0.3	4106	4798	10972	5686	85.57732388	45	58	55	4.474	5	72.49	7.55	123	1.066	2.375	1	NA	2	NA
635	44265	63	2	119313.6231	850.7	13.5	1	40	3	28.28	8.6	5	2.9	1.724137931	0.3	4978	6075	12443	5497	81.94238683	45	29	22	4.526	2.86	92.82	3.83	125	1.162	2.425	1	NA	2	1
636	44269	61	1	29840.2367	972.2	3.5	2	40	2	23.4	5.6	3.7	1.3	2.846153846	0.2	2892	3920	6980	2161	73.7755102	40	12	14	5.379	3.93	63.65	5.11	107	1.356	2.375	2	NA	2	1
637	44275	61	2	9557.32035	760.8	6.5	1	62	4	21.99	13.1	8.5	3.8	2.236842105	0.2	2405	3586	6850	1304	67.06636921	39	16	18	6.568	6.43	159.12	8.72	159	1.227	2.3	2	1	1	1
638	44276	59	2	10270.28658	750.7	49.5	1	76	2	39.19	7.4	4.7	2.1	2.238095238	0.1	2067	3676	6061	608	56.22959739	40	22	29	3.491	3.93	107.85	13.77	133	0.84	2.225	1	NA	1	3
639	44286	71	2	20234.00921	623.3	17.5	1	46	1	30.01	8.8	5.1	2.9	1.75862069	0.1	3357	3942	7656	3580	85.15981735	42	26	24	6.62	5.36	80.44	4.88	119	1.453	2.475	1	NA	2	3
640	44287	70	1	9784.257815	409.9	23	2	51	4	33.77	5.9	4	1.4	2.857142857	0.1	2240	2952	6234	1777	75.88075881	42	18	22	8.689	3.93	63.65	4.94	91	1.098	2.45	1	NA	2	3
641	44288	60	1	21503.09482	936.9	3.5	1	51	2	24.24	4.9	2.8	1.6	1.75	0.1	3306	4435	7140	2658	74.54340474	45	97	124	4.551	1.43	49.5	4.44	166	1.162	2.475	1	NA	2	1
642	44296	63	2	51818.45159	836.4	23	2	73	3	33.43	4.6	2.5	1.5	1.666666667	0.2	2068	2747	5862	1594	75.28212596	41	21	23	4.293	6.43	85.75	6.61	152	1.195	2.3	1	1	1	NA
643	44305	59	1	86210.80218	404.4	9	1	53	4	26.36	8.1	4.4	2.6	1.692307692	0.3	2551	3631	6620	1629	70.25612779	44	35	27	5.896	5.36	72.49	5.11	140	1.098	2.4	1	NA	2	1
644	44307	61	1	11764.55687	845.5	20	2	57	3	29.96	6.4	4.1	1.7	2.411764706	0.1	1923	2487	4697	1960	77.32207479	41	22	26	3.051	7.85	87.52	4.61	162	1.518	2.35	2	1	2	NA
645	44313	65	2	82629.5774	631	8	1	62	3	23.5	9.7	5.9	2.6	2.269230769	0.2	1192	2267	2174	508	52.58050287	42	34	28	4.008	4.64	99.89	5.22	111	1.227	2.35	2	1	2	NA
646	44316	62	2	6074.681948	799	26.5	1	66	3	34.06	5.5	2	2.5	0.8	0.4	2805	4438	7377	1256	63.20414601	45	28	23	6.646	3.21	61.88	4.83	152	1.13	2.25	1	NA	2	3
647	44317	61	2	38015.2972	899.2	23.5	1	45	4	30.66	6.5	2.7	2.9	0.931034483	0.1	3173	3795	11324	4227	83.61001318	39	28	20	4.37	2.86	91.94	5.83	123	1.356	2.225	1	1	2	NA
648	44320	61	1	101939.11	837.4	24	1	48	4	28.58	5.5	4	0.7	5.714285714	0.1	4355	6734	9809	2255	64.67181467	45	30	26	5.456	5	90.17	5.33	134	0.904	2.275	1	NA	2	NA
649	44326	67	1	26222.97959	836.6	6	2	40	2	30.28	7.3	3.7	2.7	1.37037037	0.4	2746	3334	8551	2923	82.36352729	47	34	26	5.431	3.57	72.49	5	118	1.356	2.6	2	NA	2	NA
650	44331	70	1	22207.91046	1484.4	20	1	41	4	26.22	7.9	3.5	3.7	0.945945946	0.2	2739	3333	9213	2719	82.17821782	40	37	26	6.827	4.64	63.65	5.88	111	1.066	2.325	2	NA	2	NA
651	44332	61	1	31487.21337	911.7	18	2	78	5	38.76	6.8	3.6	2.6	1.384615385	0.2	1953	2402	5624	1846	81.30724396	39	18	23	4.241	4.28	54.81	6.77	142	1.453	2.25	1	NA	2	NA
652	44333	70	1	27013.03317	346.7	76	2	78	5	18.87	10.9	7.3	2.5	2.92	0.1	1816	2723	5051	922	66.69114947	43	12	25	5.224	8.57	143.21	6.22	138	1.356	2.45	1	1	2	3
653	44336	59	1	27716.30732	755.4	6.5	2	44	1	30.02	5.3	3.2	1.6	2	0	2357	3305	5940	1577	71.31618759	43	88	115	6.62	2.5	45.97	7.83	182	1.195	2.25	1	1	2	1
654	44345	60	1	41088.87431	876.4	21	2	74	3	20.08	4.8	3.1	1	3.1	0.2	1868	2960	5226	761	63.10810811	40	22	27	6.31	5.36	63.65	4.44	156	1.195	2.3	2	1	2	NA
655	44346	63	2	24002.37561	762.9	8	2	46	3	24.52	9.9	6.4	2.7	2.37037037	0.2	4022	5070	8706	3926	79.32938856	46	17	25	5.56	4.28	68.07	6.33	151	1.356	2.475	1	2	2	1
656	44354	61	1	22532.57674	687.8	18	2	46	4	35.6	9.6	6	2.6	2.307692308	0.2	2540	3474	7712	1685	73.11456534	36	24	25	4.344	3.21	45.97	6.88	117	0.936	2.275	1	1	2	NA
657	44356	61	2	8481.029939	1045.6	15	2	60	1	19.27	7.8	4.2	2.8	1.5	0.2	2349	3257	7090	1530	72.12158428	45	16	24	5.586	3.21	72.49	5.44	153	1.292	2.45	1	NA	2	NA
658	44360	65	1	16244.50471	687.6	17.5	1	46	2	34.69	9.6	4	4.2	0.952380952	0.6	3858	5020	8838	2982	76.85258964	44	65	44	5.301	4.28	81.33	5.44	148	1.098	2.4	1	NA	2	NA
659	44361	67	1	32773.26977	734.5	13	2	75	5	29.44	7.9	5.5	1.5	3.666666667	0.3	2397	3407	7363	1280	70.35515116	47	26	31	5.069	6.43	125.53	5.11	132	1.292	2.525	1	1	2	NA
660	44365	63	1	49732.37341	1074.9	18	1	60	5	34.44	6.3	3.4	2.2	1.545454545	0.1	3221	4484	12393	1943	71.83318466	45	37	30	4.965	4.64	99.01	4.55	133	1.033	2.35	1	NA	2	3
661	44372	64	2	18839.4527	817.5	7.5	1	44	4	31.79	12	6.3	4.1	1.536585366	0.4	3705	4786	9329	3083	77.41328876	41	21	22	6.698	5	80.44	5.72	133	1.292	2.325	2	NA	2	1
662	44379	63	2	83611.80056	651.6	3.5	1	53	4	34.69	12.6	7.8	3.9	2	0.3	3527	5312	11542	1696	66.39683735	45	28	26	5.663	7.5	80.44	5.72	158	1.324	2.425	1	NA	2	1
663	44380	73	1	11432.68127	678.7	22	1	54	1	29.83	7.6	4.8	2.1	2.285714286	0.4	3066	3901	7525	3068	78.59523199	41	38	31	5.896	3.93	81.33	4.61	134	1.259	2.375	1	NA	2	3
664	44385	72	1	12916.34348	714.9	11	1	78	1	34.64	8.9	5.9	2	2.95	0.2	1767	2405	6144	1333	73.47193347	40	29	27	3.827	4.28	99.01	6.27	148	1.033	2.325	2	1	9	3
665	44387	62	1	23699.24169	1142.6	38.5	2	43	5	23.84	7.1	4.4	1.9	2.315789474	0.1	2840	3993	7595	1965	71.12446782	40	13	25	4.319	3.21	54.81	4.83	112	1.259	2.325	1	NA	2	NA
666	44400	61	2	63054.20049	541	21	1	60	5	24.1	4.9	3	1.2	2.5	0.1	2599	3418	8204	2067	76.03861908	42	37	32	2.793	6.07	74.26	4.94	153	0.936	2.4	1	NA	2	3
667	44401	64	1	11614.81534	883	10.5	2	52	3	45	11.3	7.3	3.1	2.35483871	0.1	1975	2491	6590	2088	79.28542754	37	30	35	5.094	4.28	54.81	6.33	143	1.033	2.275	2	NA	2	NA
668	44404	60	2	89649.81245	1136.6	3.5	1	50	4	20.19	6.5	3.9	1.8	2.166666667	0.2	2930	4123	7211	1943	71.06475867	45	16	18	4.396	4.64	91.05	5.55	115	1.195	2.425	1	NA	2	1
669	44407	62	2	80587.09955	791.1	17.5	2	41	5	22.73	5.2	2.7	2	1.35	0.1	3601	4375	9335	3894	82.30857143	42	14	21	5.094	5	88.4	4.61	136	1.195	2.25	1	NA	2	3
670	44410	68	2	9643.180374	1124.2	9	2	65	2	21.44	6	2	3.6	0.555555556	0	1496	2225	3523	827	67.23595506	40	13	21	4.913	3.21	66.3	9.33	116	1.033	2.4	1	1	1	1
671	44411	61	1	21503.09482	692.7	17	1	50	2	45.81	8	4.4	2.7	1.62962963	0.2	3577	4582	10345	2864	78.06634657	38	22	19	4.138	4.64	113.15	5.44	165	1.388	2.35	1	1	2	2
672	44413	59	1	11084.31245	1250.9	15	1	53	1	32.97	6.4	3.5	2.2	1.590909091	0.2	2986	3767	9847	2789	79.26732148	39	20	26	4.293	4.28	72.49	7.27	128	1.518	2.3	1	NA	2	NA
673	44415	59	1	88003.04195	1148.4	7	2	48	5	20.74	6.4	4.3	1.4	3.071428571	0.1	3135	4357	6750	2162	71.95317879	42	21	26	5.948	3.93	63.65	4.27	143	1.195	2.225	1	NA	2	NA
674	44418	68	2	66471.58772	919.6	22.5	1	43	5	27.36	5.9	2.7	2.3	1.173913043	0.1	4355	5379	11596	3947	80.96300428	41	38	41	4.991	5	80.44	5.55	133	1.453	2.325	1	1	2	NA
675	44430	64	1	25203.28976	700.7	15.5	1	45	3	31.4	10.1	7	2.2	3.181818182	0.2	4249	4750	12273	5011	89.45263158	41	12	16	5.25	2.86	90.17	5.05	130	1.066	2.325	2	NA	3	3
676	44433	61	1	47353.39188	1131.1	42.5	1	66	3	29.39	5.6	3.6	1.5	2.4	0.1	2456	4010	8150	826	61.24688279	42	37	29	3.491	4.28	90.17	7.33	136	1.388	2.425	1	NA	1	3
677	44444	69	2	17390.97059	615.3	8.5	1	58	4	22.14	6	3.4	2.1	1.619047619	0.1	2637	3376	4677	2548	78.11018957	43	15	24	4.732	4.28	68.07	6.72	125	1.13	2.325	1	NA	2	NA
678	44450	60	1	5814.814791	431.7	15.5	2	62	1	23.32	8.9	5.6	2.6	2.153846154	0	1545	2985	4132	311	51.75879397	39	23	20	6.827	8.21	90.17	4.61	152	1.356	2.325	1	1	2	1
679	44453	67	1	26222.97959	920.2	3.5	2	42	2	21.2	5.9	3.6	1.6	2.25	0.2	3114	3841	8292	3015	81.07263733	44	15	21	4.241	4.28	54.81	4.66	157	1.324	2.425	2	NA	2	3
680	44456	63	2	119313.6231	1381.7	14.5	1	43	5	29.65	5.5	3.7	1.2	3.083333333	0.2	3709	5196	10198	2488	71.38183218	44	23	22	4.81	7.5	122.88	6.55	111	0.807	2.3	1	1	2	NA
681	44457	60	1	52278.53845	1067.5	12	1	61	5	31.28	8.2	4.4	2.4	1.833333333	0.4	2171	4436	5537	760	48.94048693	46	25	23	4.267	6.43	99.01	4.88	126	1.259	2.6	1	1	2	3
682	44462	66	2	18964.08796	628.8	26	1	75	5	33.2	7.8	4	2.4	1.666666667	0.8	2718	4374	7829	896	62.1399177	37	21	33	4.241	3.57	92.82	6.05	137	1.195	2.275	1	NA	2	1
683	44465	65	2	8840.561234	1108	36.5	2	63	5	38.45	6.4	3.7	2	1.85	0.1	2016	2917	6816	1030	69.11210147	39	27	26	4.888	5.71	50.39	5.16	134	1.195	2.15	2	1	2	3
684	44475	67	2	22468.66976	1284.6	21	1	44	1	26.46	4.9	2	2.1	0.952380952	0.2	3334	4127	9805	3552	80.7850739	42	29	24	4.991	5	68.95	5.05	157	1.259	2.275	1	NA	2	3
685	44479	71	2	6600.9121	360.4	89	2	65	2	37.85	9.1	5	2.9	1.724137931	0.4	1940	2439	6487	1866	79.54079541	44	19	22	3.336	16.78	136.14	5.11	89	1.808	2.325	1	1	1	3
686	44480	67	1	24752.7181	819	9.5	1	50	4	29.32	14.7	10.8	2.8	3.857142857	0.4	4065	5700	11617	2575	71.31578947	43	23	25	5.741	7.85	125.53	4.72	146	1.453	2.375	2	1	2	NA
687	44481	73	1	10667.145	969.1	7	2	51	1	25.61	5.3	3	1.9	1.578947368	0.1	2363	2978	5337	2394	79.34855608	45	19	19	6.827	4.28	48.62	4.94	111	1.388	2.375	1	NA	2	NA
688	44487	70	2	60743.51173	730.1	13	1	62	5	31.37	11	5.9	3.3	1.787878788	0.2	3933	4684	12124	3799	83.96669513	43	46	35	4.37	5.71	77.79	9.88	108	1.453	2.4	1	NA	1	3
689	44492	61	2	80240.78904	892.6	14.5	2	68	2	32.3	6.9	4.9	1.5	3.266666667	0.1	2222	2785	4725	2433	79.78456014	38	29	46	5.56	4.28	56.58	4.55	137	1.066	2.3	1	1	2	3
690	44514	70	1	81374.54201	936.5	11	2	58	5	24.44	6.1	2.8	2.5	1.12	0.1	2439	3366	6302	1681	72.45989305	47	31	28	6.051	3.93	63.65	5.55	139	1.13	2.5	1	NA	2	NA
691	44517	62	2	51169.35644	544.2	12.5	1	61	5	32.31	5.4	2.9	1.8	1.611111111	0.2	2890	4216	8333	1563	68.5483871	41	21	24	4.758	6.43	70.72	11.71	129	1.033	2.15	1	2	1	NA
692	44522	70	2	24836.92728	387.8	18	2	72	3	34.85	10.2	6.3	3	2.1	0.1	1813	2300	5909	1508	78.82608696	39	21	20	3.646	10.71	151.16	8.1	155	1.033	2.325	1	1	1	NA
693	44532	67	2	59923.9377	629.5	10	1	63	5	26.25	7.3	5	1.4	3.571428571	0.2	4154	5111	12377	4752	81.27567991	39	49	42	4.241	7.14	102.54	7.72	264	1.388	2.2	1	NA	2	NA
694	44533	67	2	30101.6066	776.3	19.5	2	41	4	27.76	6.8	3.1	2.9	1.068965517	0.1	3595	4436	9329	3723	81.04147881	42	18	25	4.551	2.5	75.14	4.66	125	0.84	2.45	1	1	2	NA
695	44545	69	2	77274.31294	738.1	53	2	54	5	34.07	6.1	3.9	1.7	2.294117647	0	2784	3534	7899	2304	78.77758913	48	62	39	6.232	3.21	59.23	3.22	163	1.485	2.4	1	1	2	3
696	44550	63	2	8367.175996	1064.7	20	2	66	4	29.71	7.5	4.3	2.3	1.869565217	0.3	2412	2794	5726	3756	86.32784538	42	21	23	5.612	3.57	63.65	5.44	135	1.292	2.425	2	NA	2	NA
697	44559	73	1	17153.71428	652.2	17	2	45	2	30.56	7.3	3.9	2.3	1.695652174	0.4	2766	3497	7805	2749	79.09636832	41	14	18	5.017	3.57	37.13	5.05	107	1.195	2.3	1	NA	2	NA
698	44564	61	1	99236.781	822.1	10.5	2	40	4	36.22	10	7.2	2.1	3.428571429	0.1	2859	3549	7550	2783	80.55790363	41	13	18	4.991	5.36	67.18	4.44	119	1.195	2.325	1	NA	2	NA
699	44569	67	1	17432.66094	667.6	15.5	1	66	3	26.49	6.7	4.3	1.6	2.6875	0.1	2100	3107	6843	1048	67.58931445	44	26	24	4.629	7.85	99.01	4.83	145	1.227	2.375	1	1	2	NA
700	44572	72	2	13131.20517	1506.9	9	2	60	2	27.14	7.1	3.8	2.8	1.357142857	0.1	2810	3377	8615	3871	83.20994966	45	17	17	6.206	5	96.36	4.5	136	1.453	2.5	2	1	2	NA
701	44575	66	1	23580.13425	1058.7	14	2	40	3	25.71	5.9	3.4	2.1	1.619047619	0.1	3050	3750	8129	2997	81.33333333	44	18	19	5.663	2.14	45.97	4.88	111	1.388	2.425	1	NA	2	NA
702	44576	71	1	23568.65171	865.8	14	2	45	2	31.66	7.1	4.9	1.7	2.882352941	0.1	2816	3718	8105	2052	75.73964497	46	21	22	6.801	3.93	54.81	4.61	128	1.033	2.4	1	NA	2	NA
703	44579	70	2	25819.82281	643.6	3.5	1	59	3	26.09	9.1	4.8	2.9	1.655172414	0.5	2638	3947	7135	1309	66.83557132	36	56	51	6.724	2.5	78.68	7.88	155	1.227	2.325	1	1	2	NA
704	44587	64	2	13312.88729	776.8	9.5	2	75	1	25.65	5.6	2.7	2.2	1.227272727	0.1	1434	1900	4590	1078	75.47368421	39	16	24	3.155	4.64	71.6	5.16	146	1.162	2.375	1	1	2	3
705	44588	64	1	77918.37301	699.9	13.5	1	53	4	38.25	7.8	5.2	1.7	3.058823529	0.1	3241	4299	7419	2647	75.38962549	43	23	24	6.724	4.64	99.01	5.27	149	0.872	2.425	1	1	2	3
706	44595	73	2	17153.71428	951.2	18.5	2	40	5	36.47	9.8	5.5	3.4	1.617647059	0.3	2296	2888	7565	2146	79.50138504	40	37	32	6.672	3.21	63.65	6.05	148	1.421	2.325	1	1	2	3
707	44600	67	2	7641.133439	523.9	5.5	1	62	5	22.75	3	1.1	1.3	0.846153846	0.1	2788	4116	7887	1339	67.73566569	46	35	38	7.732	3.93	74.26	4.44	122	1.259	2.4	1	1	2	3
708	44603	59	1	27368.68005	522.7	6	2	52	2	30.93	5.7	3.2	1.9	1.684210526	0.1	2208	2896	5321	1814	76.24309392	37	18	25	4.474	1.79	82.21	8.1	129	1.13	2.325	1	2	1	1
709	44621	62	1	19726.63967	953.7	15.5	2	55	5	29.51	11.8	6.3	4.7	1.340425532	0.3	2038	2358	6957	2850	86.42917727	40	59	33	4.086	2.86	81.33	5.66	122	1.679	2.45	2	NA	2	NA
710	44624	59	2	27716.51575	1113.6	8	1	52	2	20.37	11.5	5.8	4.1	1.414634146	0.7	3166	4611	9265	1780	68.66189547	43	24	25	6.775	5	68.07	5.33	133	1.162	2.425	2	1	2	2
711	44627	63	2	51939.93303	950	40.5	1	60	5	29.94	6.2	3.6	1.8	2	0.3	3071	3802	7604	3136	80.77327722	43	20	25	7.474	4.28	93.7	3.55	134	0.872	2.325	1	NA	2	3
712	44636	67	2	22963.08686	1059.9	39.5	1	48	5	21.81	4.7	2	2	1	0.3	3176	3768	7574	3872	84.28874735	43	20	26	4.396	3.93	63.65	5.16	135	1.259	2.275	1	NA	2	NA
713	44637	59	1	6635.507046	963.9	29	1	63	2	22.99	6.3	3.4	1.9	1.789473684	0.7	2180	3146	5920	1381	69.29434202	44	25	27	7.887	5.36	99.01	4.77	167	1.066	2.45	2	NA	2	NA
714	44643	63	1	91938.51542	836.3	11	2	56	5	21.04	4.6	1.9	2.2	0.863636364	0.1	2591	3390	7845	2200	76.43067847	44	24	26	4.629	3.21	54.81	5	144	1.162	2.35	1	NA	2	NA
715	44644	61	1	95054.20305	1517.7	36.5	2	42	3	27.46	8.3	5.4	1.9	2.842105263	0.1	2931	3596	7455	3328	81.50723026	45	26	26	7.06	2.14	81.33	3.66	147	0.936	2.3	2	NA	2	NA
716	44647	68	1	29007.45415	1051.1	12	1	42	3	27.7	2.5	1.1	1.1	1	0.1	3853	4878	10769	3229	78.98728987	48	30	32	4.293	4.28	90.17	4.72	98	1.453	2.475	1	NA	2	NA
717	44659	71	2	29836.63224	557.2	25	1	48	4	28.15	7.3	2.6	2.2	1.181818182	1.6	1590	3230	5155	517	49.22600619	38	21	27	4.758	6.07	107.85	3.94	141	1.259	2.375	1	1	2	3
718	44671	70	2	50277.62806	758.8	20	1	48	5	28.47	10.9	5.9	3.8	1.552631579	0.4	3005	3757	4917	3121	79.98402981	44	22	26	4.732	4.64	84.86	5.16	117	1.13	2.875	1	NA	2	3
719	44672	60	2	30485.5783	964.7	35.5	2	59	3	33.88	6.4	3.9	1.7	2.294117647	0.2	2502	3215	7116	2107	77.82270607	36	17	23	4.862	8.57	65.42	4.33	177	1.453	2.175	2	NA	2	NA
720	44673	59	1	62009.20742	816.7	15	2	64	3	31.44	6.6	3.9	2	1.95	0.2	2031	2676	5601	1531	75.89686099	43	21	23	5.12	7.14	72.49	5.88	132	1.259	2.35	2	1	2	NA
721	44676	64	1	22859.74293	828.4	48.5	2	59	3	33.97	13.9	12	1.2	10	0	2225	2851	6576	2093	78.042792	36	14	34	7.422	8.93	99.01	5.16	157	1.066	2.425	2	1	2	NA
722	44681	70	1	9784.257815	487.3	10	2	53	5	25.33	6.8	3.7	2.3	1.608695652	0.2	3302	3891	10150	3800	84.86250321	47	36	31	5.198	4.64	72.49	5.05	126	1.292	2.3	1	NA	2	NA
723	44685	69	1	104663.6653	734	11	1	57	4	45.44	8.4	4.7	2.1	2.238095238	0.5	3283	4381	8683	2438	74.93722894	40	17	19	3.982	3.57	72.49	4.55	128	1.356	2.4	1	NA	2	NA
724	44691	60	2	6094.545226	1051	46.5	1	60	3	27.28	10.6	6.6	3.3	2	0.3	2066	2593	5427	2179	79.67605091	43	34	25	5.353	2.14	90.17	4.77	122	0.969	2.475	1	NA	2	1
725	44692	67	1	27136.41889	1501.6	3.5	2	49	3	16.42	10.9	6.9	2.8	2.464285714	0.3	2740	3741	5849	2035	73.24244854	44	23	23	6.698	5	63.65	7.6	126	1.195	2.575	1	NA	2	1
726	44695	63	1	26781.8538	1505.1	19.5	2	41	5	41.76	8.9	6.1	2.3	2.652173913	0.1	2800	3839	8135	1794	72.93566033	36	13	17	5.819	4.28	72.49	5.5	110	1.292	2.3	2	NA	2	NA
727	44698	59	1	28849.91604	907.2	19.5	1	74	2	24.34	5.4	2.8	1.9	1.473684211	0.2	3493	4752	7098	2333	73.50589226	43	15	25	4.603	2.86	81.33	5.83	175	1.098	2.3	2	NA	2	NA
728	44701	63	2	29431.69671	888.2	8.5	1	44	3	23.94	6.6	4.3	1.6	2.6875	0.2	3798	4709	10604	3578	80.65406668	44	13	23	4.758	3.93	98.12	5.66	115	0.872	2.3	1	NA	2	1
729	44706	72	2	14019.63031	775.2	26	1	50	3	26.95	4.8	2.8	1.3	2.153846154	0.3	3418	4545	8900	2661	75.20352035	44	37	28	7.344	3.93	78.68	4.83	147	1.13	2.375	1	NA	2	NA
730	44711	68	2	17352.11578	1105.6	22	2	44	1	38.22	5.3	3	1.7	1.764705882	0.2	2311	2748	3466	2585	84.09752547	45	26	22	6.181	5	50.39	4.94	169	1.356	2.375	2	NA	3	NA
731	44712	62	2	17229.03767	703.4	29	2	48	2	29.59	5.6	3.2	1.5	2.133333333	0.4	1700	2438	5888	993	69.7292863	39	15	20	4.732	6.43	45.97	5.22	127	1.292	2.225	1	NA	2	NA
732	44719	60	1	8134.334821	727.5	3.5	2	76	2	26.55	7.1	3.2	3.1	1.032258065	0.1	1573	1924	4379	1897	81.75675676	47	16	23	5.301	6.78	72.49	5.88	145	1.582	2.7	1	1	2	NA
733	44720	63	1	79778.1333	789.8	10.5	1	58	4	31.38	7.8	3.9	2.6	1.5	0.3	3068	4583	8881	1334	66.9430504	42	43	43	5.069	5	90.17	6.88	176	0.969	2.4	1	1	3	3
734	44731	73	2	5283.764153	408.5	3.5	2	60	4	29.95	4.6	2.9	1.3	2.230769231	0.1	2088	2679	5666	1845	77.93952968	35	17	21	6.568	4.28	54.81	5.38	111	1.292	2.375	2	NA	2	NA
735	44732	62	2	11564.92478	848.8	8	2	53	5	26.71	8.1	5	2.1	2.380952381	0.4	2407	3282	7055	1576	73.33942718	43	26	22	4.836	6.07	76.02	5.83	138	1.227	2.25	1	NA	2	1
736	44733	60	1	21202.57713	1098.7	3.5	2	44	3	25.72	8.9	5.7	2.4	2.375	0.2	2457	3238	7863	2011	75.88017295	44	13	21	7.422	1.43	63.65	4.94	139	1.259	2.375	1	NA	2	1
737	44736	62	2	89660.66518	1147.5	29	1	48	3	22.63	6.4	3.7	1.9	1.947368421	0.2	4171	6282	9365	2529	66.39605221	46	20	20	5.379	3.93	87.52	5.11	102	1.388	2.325	1	NA	2	NA
738	44738	61	1	11355.75815	627.9	14	1	52	3	29.38	7.1	5.2	1.5	3.466666667	0	3339	3747	7977	5614	89.11128903	43	24	22	3.026	3.93	63.65	8.72	118	0.904	2.3	1	NA	3	NA
739	44744	67	1	20783.50754	645.8	15.5	2	73	3	23.78	8.6	4.2	3.1	1.35483871	0.5	2396	3136	5727	1948	76.40306122	44	23	35	4.707	6.07	90.17	5.22	120	1.13	2.475	2	1	2	3
740	44750	74	2	76966.27513	558	9	2	49	3	35.09	11.3	8.1	2.3	3.52173913	0.1	2844	3502	8677	3127	81.21073672	44	74	51	7.474	5.36	75.14	5.11	245	1.292	2.425	1	NA	2	1
741	44758	62	1	10500.2965	755.8	19	2	59	2	29.5	5.3	2.9	2.1	1.380952381	0.1	1830	2343	5015	1838	78.1049936	43	22	23	4.396	3.93	45.97	7.33	151	1.453	2.4	1	1	1	NA
742	44760	69	1	24272.23748	702.5	23	1	46	3	30.16	7.6	4.5	2	2.25	0.4	4070	5146	11895	3578	79.09055577	45	39	35	8.146	6.07	54.81	4.44	120	1.518	2.5	1	1	2	NA
743	44771	60	1	34984.67872	631.4	16	2	78	3	36.21	9	5.9	2.3	2.565217391	0.2	2014	2527	6766	2078	79.69924812	42	17	19	4.448	5.71	90.17	4.55	154	1.13	2.425	1	1	2	3
744	44774	64	1	23816.48384	844.6	37.5	2	68	3	26.44	3.8	2	1.2	1.666666667	0	2186	2859	4803	1792	76.4603008	41	18	23	5.482	7.14	72.49	4.83	124	1.292	2.425	2	NA	2	NA
745	44778	73	1	26839.11999	804.5	11.5	2	53	3	29.25	6.9	4.2	2	2.1	0.1	1766	2310	5636	1432	76.45021645	43	44	36	5.275	3.93	45.97	5.05	154	1.195	2.25	2	NA	2	NA
746	44780	61	2	106601.8427	825.1	16	2	49	3	42.18	11.2	7.8	2.6	3	0.2	2910	3489	7152	3507	83.4049871	40	15	18	4.655	4.28	74.26	7.49	112	1.098	2.275	2	NA	2	NA
747	44782	61	2	14808.85681	481.1	21.5	1	53	5	23.65	9.3	5.8	2.5	2.32	0.4	3831	5174	8294	2943	74.04329339	43	28	25	5.327	6.43	102.54	4.88	108	1.033	2.25	1	NA	2	3
748	44784	60	2	103314.91	696.9	13	2	52	2	26.38	6.4	4.2	1.5	2.8	0	2761	3813	6662	1926	72.41017571	48	31	33	5.146	4.64	72.49	4.72	145	1.066	2.3	1	NA	2	3
749	44785	68	1	26736.3561	1104.9	18	1	46	5	32.87	7.7	4.5	2.4	1.875	0.1	4272	5677	9622	3464	75.25101286	43	37	30	5.741	6.43	90.17	4.88	150	1.098	2.35	1	NA	2	NA
750	44790	61	1	110253.564	1103.8	3.5	2	50	4	23.95	8.1	5.5	1.8	3.055555556	0.4	2791	4156	6679	1433	67.15591915	48	13	18	5.767	3.57	72.49	4.5	105	1.55	2.575	1	NA	2	1
751	44791	71	1	8416.894568	386.8	33.5	1	64	4	28.31	5.1	2.7	1.7	1.588235294	0.1	3559	4481	10235	3430	79.42423566	45	31	30	3.776	5	72.49	6.22	130	1.292	2.325	1	1	3	NA
752	44793	60	2	89795.2765	887.4	31	2	51	3	28.55	6.9	4.7	1.3	3.615384615	0.1	1781	2448	3221	1268	72.75326797	39	18	23	4.939	2.86	45.97	4.94	154	1.356	2.15	1	NA	2	NA
753	44795	59	2	22555.67592	680.5	11.5	1	61	5	34.76	9.1	6.6	2	3.3	0.1	4883	6487	10221	3822	75.27362417	46	26	29	6.646	3.57	88.4	5.61	163	1.098	2.325	2	1	2	NA
754	44807	64	2	23112.68042	658.2	12.5	2	56	3	32.9	7.2	3	3.1	0.967741935	0.4	1740	2325	5835	1136	74.83870968	41	13	15	3.982	6.43	92.82	5.38	122	1.421	2.5	2	1	2	1
755	44811	60	2	66138.25967	859.7	13.5	2	67	2	37.92	6.4	3.8	1.6	2.375	0.4	1658	2349	4839	939	70.58322691	37	22	26	5.663	5.36	75.14	5.66	163	1.098	2.3	1	1	1	NA
756	44813	62	1	81406.80441	480.2	16	1	46	2	23.42	10.2	6	3.2	1.875	0.1	3535	4467	8912	3280	79.13588538	42	19	18	3.982	5.36	63.65	4.88	131	1.324	2.175	1	NA	2	1
757	44817	66	2	9983.384466	847.4	28.5	2	70	5	24.15	6.4	3.4	1.8	1.888888889	0.7	2316	2940	8336	2242	78.7755102	42	15	15	6	6.07	69.84	6.49	113	1.195	2.375	1	NA	2	NA
758	44818	68	2	22541.86839	2137	9	2	41	2	35.25	11.1	6.1	3.5	1.742857143	0.4	1760	2016	5230	2595	87.3015873	36	30	44	4.293	2.5	61.88	5.16	125	1.195	2.25	1	2	2	1
759	44821	60	1	17097.14919	737.6	3.5	1	67	3	20.73	8.1	5.2	2.3	2.260869565	0.1	1794	3543	3938	542	50.63505504	44	16	25	6.465	2.86	90.17	5.77	131	1.066	2.375	2	NA	2	1
760	44825	63	2	112034.1147	824.8	32.5	2	50	3	20.07	8.1	5.2	2.2	2.363636364	0.2	2431	3367	7485	1589	72.2007722	43	11	17	4.758	3.57	66.3	4.5	102	1.356	2.3	2	NA	2	1
761	44826	68	2	6338.760659	937.1	9.5	1	66	2	29.82	5.7	2.7	2.3	1.173913043	0.1	1890	3192	3211	742	59.21052632	39	18	22	5.379	3.93	85.75	7.16	109	1.485	2.4	1	1	2	1
762	44838	61	1	19376.486	698.3	25	2	71	3	22.97	6.4	2.9	2.6	1.115384615	0.2	2333	3386	6229	1216	68.90135854	37	22	22	6.568	6.43	63.65	5.22	146	1.227	2.275	1	1	2	1
763	44842	62	2	40991.79501	370.6	12.5	2	73	2	25.31	9.8	6.5	2.6	2.5	0.3	1013	2228	2547	267	45.46678636	42	21	21	4.138	6.78	50.39	4.88	127	1.388	2.3	2	1	2	2
764	44848	71	2	20234.00921	684	24.5	1	40	2	30.25	8.9	4.2	3.7	1.135135135	0.4	3939	4579	11001	5622	86.02314916	44	36	30	5.896	6.07	76.02	5.88	118	1.292	2.375	1	NA	2	NA
765	44850	65	1	9156.522239	678.7	15	1	72	2	27.24	7	4	1.6	2.5	0.3	2850	4265	6679	1517	66.82297773	43	23	35	5.482	3.57	116.69	5.77	169	1.001	2.4	2	1	2	NA
766	44852	63	2	99236.781	636.8	14	2	42	4	30.24	6.9	4	2.2	1.818181818	0.2	3621	4577	8538	3514	79.11295608	41	30	24	5.948	5	85.75	4.83	159	1.162	2.175	1	NA	2	NA
767	44865	63	2	85350.00958	651.8	11	2	49	2	22.44	9.9	5.3	3.1	1.709677419	0.4	1785	2604	4131	1069	68.5483871	40	13	21	5.663	4.64	51.27	6.38	121	0.936	2.25	1	NA	2	1
768	44866	60	2	21585.13168	830	20	1	59	3	22	10	5.7	3.4	1.676470588	0.3	2691	4135	5930	972	65.07859734	43	21	17	5.198	6.43	90.17	6.61	107	1.356	2.375	1	NA	2	1
769	44869	59	2	77267.82572	866.4	5.5	2	45	3	29.53	8.1	5.3	1.9	2.789473684	0.4	3147	3955	8254	3011	79.57016435	41	15	19	7.06	3.57	67.18	4.5	124	1.162	2.275	2	1	2	1
770	44870	60	1	28502.84325	610.6	14.5	2	62	3	26.94	12	8.8	2.3	3.826086957	0.3	2611	3297	9138	2577	79.19320594	43	25	21	4.81	6.78	81.33	4.44	133	1.162	2.525	1	1	2	NA
771	44871	61	2	15341.96447	1071.1	25.5	2	52	4	50.43	8.2	3.8	3.6	1.055555556	0.2	2090	2398	6860	3551	87.1559633	38	33	29	5.56	5	73.37	6.49	177	1.356	2.25	2	1	2	3
772	44878	60	1	29506.01983	654.9	26.5	1	71	5	17.79	7.9	5.6	1.6	3.5	0.1	2953	3395	5523	3000	86.9808542	45	22	32	4.681	6.78	90.17	5	216	1.001	2.375	1	NA	2	3
773	44882	59	2	35357.89666	696	15	1	47	1	50.46	10.8	5.5	3.5	1.571428571	1	4306	5432	6574	4372	79.27098675	43	73	56	4.526	4.64	98.12	8.27	174	1.13	2.4	1	1	1	3
774	44883	68	2	19889.42144	408.7	13	1	50	2	31.97	5.3	3.1	1.9	1.631578947	0	3615	4119	10719	5352	87.76402039	43	34	27	5.327	5	67.18	13.99	150	1.066	2.4	1	NA	1	NA
775	44885	59	1	62009.20742	580.8	16	2	65	3	30.19	8	5	2	2.5	0.1	2402	2953	5866	2876	81.34100914	43	31	24	7.008	7.85	81.33	4.5	156	1.388	2.475	1	1	2	NA
776	44886	62	1	71843.77178	405.9	13.5	1	51	3	20.31	5.1	3.3	1.2	2.75	0.1	3308	5038	8415	1563	65.66097658	43	17	23	4.629	4.64	63.65	4.5	129	1.098	2.375	NA	1	2	1
777	44891	71	2	32562.23459	947.7	69	2	50	5	35.62	6.4	3	2.3	1.304347826	0.6	2727	3810	6300	1940	71.57480315	45	104	80	3.776	4.28	54.81	5.5	161	1.324	2.425	1	NA	2	3
778	44892	66	2	24673.21982	579.9	13	1	45	3	24.07	10.1	7.9	1.6	4.9375	0.2	4099	4989	10065	4749	82.16075366	46	25	19	7.732	4.64	87.52	6.05	154	1.162	2.4	1	NA	2	NA
779	44893	61	1	31733.06557	750.7	16.5	2	44	4	33.11	6.9	4.5	1.7	2.647058824	0.2	2272	2282	8215	4922	99.56178791	45	16	21	5.25	2.86	54.81	4.94	140	1.227	2.35	1	2	2	3
780	44906	66	2	36416.07747	972.5	6.5	1	70	3	30.03	6.9	4.5	1.4	3.214285714	0.2	2690	3977	7221	1332	67.63892381	47	28	28	4.396	7.14	74.26	6	133	1.453	2.375	1	1	2	3
781	44910	70	2	8337.976819	683.8	11.5	1	62	1	24.26	6.6	3.4	2.5	1.36	0.2	3118	4302	10184	1987	72.47791725	44	32	26	6.129	6.78	75.14	4.44	152	0.969	2.375	1	NA	2	NA
782	44914	65	1	91292.70461	1103.5	19.5	2	59	5	22.33	6.2	4.1	1.4	2.928571429	0.3	2244	3141	5529	1569	71.44221585	47	27	39	5.431	11.78	143.21	13.77	189	1.292	2.4	2	1	1	NA
783	44916	68	2	12902.85314	694.4	17.5	2	71	2	46.01	9.4	4.4	3.6	1.222222222	0.3	1767	2280	5841	1397	77.5	40	18	20	6.232	2.5	58.34	17.21	131	1.098	2.3	1	2	2	3
784	44927	74	1	16501.9375	1187.6	8.5	2	41	1	37.81	9.4	4.4	4.2	1.047619048	0.2	3068	3664	6345	3874	83.73362445	37	13	20	4.526	3.93	82.21	4.83	99	1.324	2.225	2	NA	2	NA
785	44928	64	1	10149.3736	547.6	14	1	77	3	30.08	4.2	2.6	1.1	2.363636364	0.1	2168	2771	7445	1999	78.23890292	43	32	35	7.525	3.21	90.17	6.05	132	0.969	2.325	1	1	2	3
786	44934	59	2	34211.12893	1369.7	10.5	2	50	4	29.23	10	5.1	4.3	1.186046512	0.2	2653	3278	5619	2601	80.93349603	43	65	55	5.379	2.14	73.37	9.66	143	1.162	2.375	1	1	2	2
787	44937	61	1	30886.47423	634.5	3.5	2	49	3	38.18	9.9	5.9	2.9	2.034482759	0.1	2647	3444	6428	2447	76.8583043	39	21	19	5.741	2.14	63.65	4.11	166	1.421	2.325	1	NA	2	1
788	44938	63	2	96356.53903	959.2	15	2	56	3	21.46	4.9	2.2	2.4	0.916666667	0	2636	3892	6925	1322	67.7286742	45	20	27	5.094	4.64	100.78	4.77	181	1.292	2.325	1	NA	2	NA
789	44939	74	2	74292.55143	700.2	40.5	1	56	4	29.93	9.4	5.6	2.7	2.074074074	0.1	4035	5792	10693	2436	69.66505525	40	16	16	4.344	5.71	98.12	4.5	102	1.582	2.275	1	NA	2	3
790	44940	65	1	18845.54758	589.4	21	1	40	4	29.02	6.5	3.7	2.1	1.761904762	0.1	3781	4952	9520	3083	76.35298869	46	27	22	5.379	3.21	72.49	5.33	134	1.001	2.35	2	NA	2	3
791	44941	64	1	70506.76398	690.7	13.5	2	64	5	23.87	6.1	3.1	2.3	1.347826087	0.1	2355	2873	6379	2779	81.97006613	48	22	23	6.387	5.71	87.52	5.5	153	1.453	2.425	2	1	2	NA
792	44951	59	1	6884.218112	1124	18	1	60	4	28.44	6.9	5.3	1.3	4.076923077	0.1	2465	3522	9283	1282	69.98864282	39	24	27	4.474	4.64	81.33	7.33	142	1.066	2.325	1	NA	3	3
793	44958	67	1	31602.18892	885.4	3.5	1	43	5	30.9	11.9	9	2.2	4.090909091	0.1	4425	5447	9429	4399	81.23737837	43	22	13	4.526	6.07	81.33	5.27	108	1.13	2.375	1	NA	2	1
794	44970	59	2	105572.032	567.4	26.5	2	56	5	48.94	5.4	2.7	1.7	1.588235294	0.3	1971	2483	5962	1950	79.37978252	38	12	17	4.784	5	60.11	5.38	116	1.55	2.3	2	1	1	NA
795	44972	72	2	23968.61337	982.8	10	1	44	4	34.38	5.1	3.1	1.5	2.066666667	0.1	3931	4580	12161	4785	85.82969432	40	29	33	7.293	6.07	106.96	5	160	1.227	2.35	1	1	2	NA
796	44973	70	1	15997.47665	784.3	15.5	2	47	2	28.35	5.3	2.9	1.8	1.611111111	0.1	2075	2754	5394	1612	75.3449528	42	17	20	5.767	3.21	37.13	5.38	147	1.227	2.175	1	NA	2	NA
797	44986	60	1	29506.01983	796.2	7	1	71	5	24.83	9.7	6.9	1.9	3.631578947	0.3	3206	4009	8173	3359	79.97006735	42	22	25	6.439	5.36	99.01	4.77	137	1.033	2.4	2	NA	2	NA
798	44996	61	2	27039.97189	654.9	12.5	2	41	3	31.28	6.6	4	1.9	2.105263158	0.3	2964	3572	8496	3998	82.9787234	38	26	21	5.896	3.21	45.97	4.94	99	1.13	2.175	1	NA	2	3
799	44998	73	2	17153.71428	1158.1	3.5	2	46	4	27.25	7.4	4.6	2.3	2	0.1	2570	3240	6751	2511	79.32098765	37	16	20	5.146	1.79	63.65	4.27	105	1.001	2.1	2	1	2	1
800	45006	69	2	21997.1282	832	51	1	49	4	35.51	5.1	2.1	2.2	0.954545455	0.3	2749	3071	6870	4925	89.51481602	40	30	27	4.086	5	112.27	5.22	148	1.324	2.275	2	1	1	NA
801	45009	67	1	27898.94684	585.4	16.5	2	60	2	30.39	6.4	4.6	1.2	3.833333333	0.3	2082	2961	4909	1185	70.31408308	39	21	17	4.758	5.36	81.33	14.32	97	1.292	2.425	2	1	1	NA
802	45012	60	1	61505.85354	964.9	54.5	2	44	5	30.05	5	3.1	1.3	2.384615385	0.1	2987	4165	8672	2011	71.71668667	46	24	23	4.396	3.57	81.33	4.66	125	1.227	2.425	1	2	2	3
803	45013	60	1	60045.7725	970.2	13	2	67	3	26.59	6.1	3.9	1.6	2.4375	0	2634	3010	5656	3338	87.50830565	44	26	33	6.543	5.36	72.49	4.66	267	1.356	2.425	1	NA	2	NA
804	45018	62	1	10083.96352	1105.4	23	1	71	2	25.86	4.1	1.5	1.6	0.9375	0.3	2604	3088	9786	2673	84.32642487	47	27	25	4.474	6.43	107.85	4.77	153	1.162	2.5	2	1	2	NA
805	45023	61	1	107312.1617	654.1	16.5	2	52	3	35.89	4.3	2.3	1.5	1.533333333	0.1	2580	3223	7697	2381	80.04964319	42	29	27	6.155	3.57	72.49	6	103	1.098	2.3	1	NA	2	NA
806	45028	70	1	39017.34617	681.5	29.5	1	61	5	34.08	7.8	4.8	1.7	2.823529412	0.4	2475	3484	7428	1576	71.03903559	35	33	25	2.87	4.64	54.81	6.22	96	1.001	2.25	2	1	1	NA
807	45029	66	2	7760.941897	1041.6	15.5	2	68	1	31.87	6.1	4.3	1.2	3.583333333	0.1	2487	3035	8783	2647	81.94398682	38	16	19	6.879	5	65.42	6.27	133	1.13	2.275	2	NA	3	NA
808	45034	60	2	92305.13192	1135.7	12.5	2	47	2	27.73	6.6	3.8	1.8	2.111111111	0.4	3269	4270	8485	2745	76.55737705	40	28	28	6.413	6.43	78.68	5.33	153	1.227	2.475	1	NA	2	NA
809	45035	68	2	27598.59012	1246.1	22	2	45	4	29.62	4.7	2.9	1.2	2.416666667	0	2261	2970	6812	1671	76.12794613	39	9	14	4.655	3.21	67.18	4.16	111	1.292	2.225	2	2	1	NA
810	45036	69	2	68447.49112	1211.1	44.5	2	42	5	23.02	6.9	3.8	2.3	1.652173913	0.2	2659	4390	6867	1172	60.56947608	41	17	20	4.241	5	70.72	4.55	102	1.259	2.375	1	NA	2	3
811	45044	61	1	97659.61745	552.8	5	2	42	1	31.4	10	7.3	1.8	4.055555556	0.3	3211	4246	6989	2637	75.62411682	39	10	18	4.551	4.28	54.81	4.33	123	1.162	2.25	1	NA	2	1
812	45045	71	1	23568.65171	961.2	13	2	45	3	32.59	10.3	6.3	3	2.1	0.4	3197	3730	7692	4003	85.71045576	40	23	19	5.12	3.21	45.97	4.83	127	1.162	2.325	2	NA	2	NA
813	45049	64	2	26130.47801	652.7	47	1	76	4	32.64	7.2	4.2	1.9	2.210526316	0.2	2736	3546	7176	2342	77.15736041	41	15	18	4.577	5.36	76.91	5.66	106	1.13	2.3	1	1	2	3
814	45051	67	2	20797.32705	334	16	1	57	4	33.21	7.9	3.4	2.8	1.214285714	0.6	2964	3653	8791	3158	81.13879004	35	22	23	5.017	2.86	68.07	5.27	178	1.518	2.3	1	1	2	NA
815	45052	65	2	133678.2268	1100.6	10	2	40	4	26.38	5.4	3.1	1.5	2.066666667	0.3	3313	3893	8231	3532	85.10146417	41	17	14	5.405	3.57	72.49	5.38	92	0.71	2.325	1	NA	2	NA
816	45056	63	2	60214.15324	840.1	14.5	2	60	2	42.67	9.6	6.5	2.4	2.708333333	0.2	1880	2615	4555	1282	71.89292543	39	20	21	5.922	3.21	45.08	5.55	120	0.872	2.175	2	NA	2	3
817	45059	60	2	7523.098807	562.8	6	1	77	2	19.3	5.1	1.5	2.8	0.535714286	0.1	2710	3254	8235	3281	83.28211432	40	12	24	7.448	6.78	107.85	5.16	144	0.936	2.3	1	NA	2	3
818	45060	59	1	53488.32304	854.2	10	1	66	3	26.3	9.6	6.2	2.2	2.818181818	0.3	3227	4399	9259	2380	73.35758127	48	28	27	4.784	7.5	107.85	7.88	183	1.195	2.425	2	1	2	NA
819	45061	67	1	31602.18892	876.9	5	1	43	3	23.87	9.1	5.4	2.7	2	0.4	3417	5404	8105	2119	63.23094004	39	121	68	4.448	3.57	72.49	4.5	124	0.936	2.275	1	NA	2	1
820	45064	73	1	17559.00133	716.8	3.5	1	44	5	32.07	10.4	6.7	2.7	2.481481481	0.4	3068	3904	9117	2802	78.58606557	44	21	22	5.508	3.93	81.33	5.16	64	1.227	2.325	1	NA	2	1
821	45072	68	2	11341.18861	839.7	11	2	56	5	31.09	7.7	2.2	4.5	0.488888889	0.2	2337	2958	7625	2088	79.00608519	41	48	45	5.094	4.64	78.68	4.55	233	1.453	2.35	1	NA	2	3
822	45078	59	2	36197.09589	733.3	11	1	78	4	24.38	8.8	5.2	2	2.6	0.4	2565	3963	7438	1107	64.72369417	40	27	25	8.379	4.28	86.63	4.94	128	1.098	2.4	1	NA	2	3
823	45083	71	1	8544.437564	949	14.5	1	68	4	31.87	4.9	3.4	1	3.4	0.1	3979	5292	12680	2581	75.18896447	47	30	34	3.879	2.5	81.33	5.55	148	1.195	2.45	1	NA	2	NA
824	45084	70	2	14384.21849	607.8	30	1	43	4	40.03	8.1	5	2	2.5	0.7	3761	4637	8457	3844	81.10847531	40	18	26	3.517	6.78	61.88	4.39	165	1.098	2.125	1	1	2	3
825	45087	65	1	22319.4537	873.3	21.5	2	63	5	34.83	5.7	3.1	1.8	1.722222222	0.2	2392	3017	7226	2256	79.28405701	44	19	25	6.568	6.78	54.81	5.22	115	1.485	2.4	1	NA	2	NA
826	45088	66	1	50393.11874	877.4	25	2	73	4	37.85	9	5	2.7	1.851851852	0.4	1927	2463	5722	1775	78.23792123	45	22	26	4.732	3.93	72.49	5	131	1.421	2.375	1	1	2	NA
827	45089	67	1	9172.058664	1078.3	7.5	1	79	1	29.34	6.5	3.9	1.9	2.052631579	0.2	1809	3179	4905	463	56.90468701	39	15	19	4.913	5.36	81.33	5.05	127	1.13	2.25	1	NA	2	1
828	45096	59	2	30103.00281	531.4	9	2	58	4	34.74	7.1	4.3	2	2.15	0.3	1918	2403	7518	1792	79.81689555	43	26	26	5.974	4.28	79.56	5.05	155	1.259	2.275	2	NA	2	NA
829	45099	59	1	12826.4586	1233.9	13	2	70	3	35.52	4.6	1.4	2.6	0.538461538	0.2	1330	1730	4165	1120	76.87861272	42	15	21	7.318	3.57	63.65	5.05	142	1.162	2.4	2	1	2	NA
830	45103	71	1	124015.9702	695.9	14	1	40	3	33.38	8.6	4.4	3.2	1.375	0.3	5308	6575	14472	5757	80.73003802	47	43	29	5.431	4.28	90.17	4.16	129	1.421	2.475	1	NA	2	3
831	45110	65	2	18832.37897	848.5	51.5	1	52	4	28.31	7.7	4.1	2.7	1.518518519	0.3	3175	4075	8739	2975	77.91411043	40	31	27	6.775	5.36	77.79	5.38	111	1.388	2.2	1	NA	2	3
832	45113	63	2	35668.7066	637.6	9.5	2	78	4	31.52	5.1	1.9	2.3	0.826086957	0.1	2101	2862	4598	1685	73.41020266	35	17	21	4.913	4.64	68.95	4.83	144	1.195	2.2	1	NA	2	NA
833	45119	60	1	34984.67872	511.5	69.5	2	72	4	23.67	7.6	3.8	2.7	1.407407407	0.3	1672	2506	5895	644	66.71987231	45	19	29	4.37	6.07	81.33	4.88	164	1.292	2.425	1	1	2	NA
834	45124	64	2	6512.668685	778.2	6	1	66	3	47.11	8.5	4.7	2.8	1.678571429	0.4	4043	5242	11912	3455	77.12705074	37	15	19	3.698	3.57	86.63	4.66	141	1.098	2.35	1	1	1	1
835	45137	73	2	21502.82309	1601.1	6	2	51	2	33.72	5.4	3.4	1.5	2.266666667	0.2	1744	2380	5067	1238	73.27731092	41	16	16	7.655	3.57	54.81	22.15	112	1.292	2.525	1	1	2	NA
836	45144	73	1	17153.71428	1037.4	43.5	2	46	4	40.44	7.9	4.9	2.3	2.130434783	0.2	2195	2759	4806	2154	79.5578108	38	50	43	4.448	6.07	81.33	5.33	174	1.55	2.3	1	2	2	NA
837	45145	67	1	24752.7181	937.7	78	1	53	3	27.9	6.2	2.9	2.1	1.380952381	0.5	1696	2675	4289	1010	63.40186916	38	41	30	4.422	4.64	72.49	5.72	124	0.969	2.225	1	NA	2	NA
838	45169	63	2	52807.39081	833.1	14	1	60	4	33.69	7.9	4.3	2.6	1.653846154	0.2	4020	4942	12386	5384	81.34358559	44	26	21	4.008	5.36	83.1	4.33	139	1.356	2.375	1	1	2	3
839	45171	70	2	54330.39462	690.2	14	1	61	4	25.06	7.5	4.5	2	2.25	0.3	2909	3909	8098	2169	74.41800972	44	36	29	5.431	3.93	106.08	4.77	142	0.872	2.375	2	NA	2	NA
840	45172	60	1	10921.80219	927.4	12.5	1	73	3	28.76	5.5	2.7	2.2	1.227272727	0.1	3128	4457	4728	2781	70.18173659	47	41	25	4.655	6.43	81.33	5.44	103	1.195	2.55	1	NA	2	3
841	45174	59	2	20783.50754	547.2	13	2	74	3	18.81	4.5	2.7	1.3	2.076923077	0.1	2000	3184	4949	948	62.81407035	43	11	22	6.31	3.93	90.17	5	150	1.453	2.25	1	NA	2	3
842	45176	66	2	22325.66927	951.4	3.5	1	65	2	24.49	11	7.9	2.2	3.590909091	0.2	2225	3553	6759	755	62.62313538	35	9	16	3.051	7.5	100.78	7.88	102	1.292	2.425	1	1	1	1
843	45179	71	2	62270.26674	976.9	30	2	63	4	21.52	4.9	3.3	1.1	3	0	1962	2749	7177	1144	71.37140778	44	30	32	3.801	2.5	54.81	5	151	1.227	2.425	1	NA	2	NA
844	45185	61	1	45850.94077	1257.5	34	1	69	4	30.06	8.6	4.5	2.8	1.607142857	0.4	2892	4238	8389	1606	68.23973572	44	14	22	5.25	5.36	116.69	6.44	125	0.904	2.375	1	1	1	3
845	45187	68	1	18743.60437	901.4	19	1	53	2	33.67	6.6	3.3	2.8	1.178571429	0.1	3284	4210	9049	2920	78.00475059	46	23	22	3.388	3.93	107.85	5.05	133	1.195	2.5	1	NA	2	NA
846	45190	72	2	12178.12642	756	6.5	2	60	4	36.98	8.7	3.1	4.3	0.720930233	0.3	1921	2256	4693	2688	85.15070922	41	17	23	5.508	5.71	93.7	6.22	160	1.356	2.5	2	1	2	3
847	45194	60	1	22501.08015	2482.8	7	1	40	3	26.01	3.8	2	1.1	1.818181818	0.2	4075	5090	10013	3797	80.0589391	36	96	177	4.008	3.93	81.33	5.55	155	0.872	2.375	1	NA	2	1
848	45197	63	2	91163.60298	595.1	9	1	46	4	31.54	9.4	4.2	4.2	1	0.2	3561	4703	8376	2904	75.71762705	45	31	22	7.37	7.14	87.52	4.72	71	1.518	2.375	1	NA	2	1
849	45204	70	1	23831.67307	1040.7	18	1	72	5	27.5	8.1	2.8	4.7	0.595744681	0.3	3077	4112	9142	2429	74.82976654	42	26	22	4.448	6.78	90.17	5.55	124	1.324	2.375	1	1	2	NA
850	45207	69	1	23070.99287	473.5	19.5	1	43	2	24.78	6.9	4.3	1.9	2.263157895	0.1	3687	4508	8250	4196	81.78793256	43	18	23	6.232	3.93	63.65	5.94	122	1.388	2.4	1	NA	2	NA
851	45212	67	1	80702.13542	725.5	9.5	2	41	5	27.95	7	4.2	1.8	2.333333333	0.3	3303	4159	7477	3105	79.41812936	42	17	19	4.913	3.93	81.33	4.44	116	1.195	2.35	1	NA	2	NA
852	45216	59	2	32195.80834	1350.5	23.5	1	41	2	31.05	11.6	8.6	1.9	4.526315789	0.3	4481	5494	10367	4729	81.56170368	39	24	17	5.224	2.5	61.88	14.54	140	1.001	2.3	1	NA	1	3
853	45229	68	2	6082.492346	821	13	1	68	2	34.54	4.1	2.6	1	2.6	0.1	2606	3098	7261	3458	84.11878631	45	12	22	4.5	7.85	106.96	6.99	119	1.066	2.425	2	1	1	NA
854	45233	60	1	21737.05457	794	17	2	51	3	36.6	6.1	3.1	2	1.55	0.4	2676	3562	6945	2095	75.12633352	42	26	21	5.146	3.21	63.65	6.38	149	1.227	2.3	1	NA	2	3
855	45234	68	2	21173.78091	1606.8	12.5	2	51	4	34.93	5.4	2.1	2.6	0.807692308	0.1	2568	3051	6255	3519	84.16912488	39	20	21	5.793	3.21	58.34	5.5	136	1.324	2.375	2	NA	2	NA
856	45237	69	2	14917.5715	1055.9	25	1	44	1	35.34	6.9	3.7	2.4	1.541666667	0.2	3662	4586	9755	3627	79.85172263	39	24	21	6.258	8.93	74.26	5.16	132	1.388	2.25	1	NA	2	3
857	45243	61	1	34106.14387	1146	27.5	2	76	2	23.19	6.7	3.1	2.3	1.347826087	0.3	2287	3458	6449	985	66.13649508	42	31	35	6.594	3.21	45.97	4.88	141	1.162	2.525	1	NA	2	3
858	45247	70	1	41833.97579	662.3	10.5	1	62	5	27.62	5.9	3.3	1.9	1.736842105	0.1	3345	4699	11773	2114	71.18535859	49	27	35	6.051	5.36	72.49	6.38	148	1.324	2.65	1	NA	2	3
859	45255	63	2	52807.39081	751.2	16	1	67	2	33.59	6.8	4	1.9	2.105263158	0.2	2753	4062	7908	1478	67.77449532	38	23	28	4.577	3.93	92.82	5.22	141	1.162	2.35	2	NA	2	NA
860	45257	60	1	33123.64105	729.8	7	2	78	5	27.37	7.3	3.5	3.1	1.129032258	0.1	1794	2367	6166	1310	75.79214195	43	20	20	8.43	8.21	81.33	5.72	135	1.356	2.375	1	2	2	NA
861	45261	70	1	16748.23634	891.3	11	1	42	2	21.44	8.1	5.7	1.7	3.352941176	0.1	4430	5030	9773	5331	88.07157058	53	25	24	4.862	6.43	81.33	6.55	140	1.259	2.525	1	NA	1	1
862	45262	64	1	7783.324159	653.9	50	1	61	4	41.3	7.3	3.6	2.8	1.285714286	0.4	2176	2761	4288	1915	78.81202463	40	21	22	3.414	23.92	328.85	7.72	156	1.227	2.5	1	1	1	3
863	45264	63	1	11615.3846	884.2	9	1	50	1	32.62	9.1	4.4	3.4	1.294117647	0.3	3533	4668	7136	2952	75.68551842	39	72	47	6.956	5.36	63.65	6.16	126	1.13	2.375	1	NA	2	1
864	45267	61	2	65957.23844	508.2	22	1	69	5	28.93	5.1	3.9	0.9	4.333333333	0.1	3525	4900	10529	2266	71.93877551	44	19	23	5.896	6.07	82.21	6.66	140	1.033	2.35	1	NA	2	NA
865	45268	67	2	17107.4944	963.3	14	2	42	2	35.05	10.5	5.6	3.3	1.696969697	1	1948	2275	5562	2460	85.62637363	39	25	19	5.198	4.64	54.81	9.77	132	1.195	2.325	2	NA	1	3
866	45270	64	1	46137.09384	986.5	21	1	61	5	27.84	4.9	3.1	1.1	2.818181818	0.2	3453	4819	9285	2290	71.6538701	42	28	36	4.862	5.36	90.17	6	143	1.001	2.3	1	1	2	3
867	45271	65	2	45132.38776	701.3	12.5	2	47	4	29.37	7.5	5.3	1.7	3.117647059	0.1	2438	3198	7001	1948	76.23514697	41	18	19	3.284	2.5	67.18	4.61	85	1.421	2.35	2	NA	2	NA
868	45273	65	1	20990.82473	899.8	12	1	50	5	28.05	7.8	4.1	2.7	1.518518519	0.2	3468	4300	9701	3502	80.65116279	46	27	31	6.025	5.36	116.69	4.44	131	1.421	2.375	2	NA	2	NA
869	45276	64	2	17994.95173	755.9	3.5	2	40	4	36.71	12.1	8.6	2.6	3.307692308	0.1	3462	4237	7680	3724	81.7087562	42	13	16	6.362	4.28	70.72	4.39	104	1.356	2.375	2	NA	2	NA
870	45277	67	1	29027.01756	526.7	9	1	70	4	34.82	4.8	2.8	1.3	2.153846154	0.1	2897	4743	9337	1021	61.07948556	41	22	20	3.517	5.36	81.33	5.66	118	1.13	2.35	1	1	2	3
871	45278	60	2	52202.2126	1431.4	9	1	69	4	34.08	6.9	4.8	1.2	4	0.3	2293	3299	7565	1397	69.50591088	39	24	23	3.543	3.93	63.65	6.99	118	1.259	2.25	1	1	2	3
872	45282	61	1	8232.10623	1012.5	22	1	74	3	30.07	6.8	4.1	1.5	2.733333333	0.4	2000	2955	5700	1001	67.68189509	43	20	24	3.388	3.93	72.49	5.88	109	1.13	2.525	1	NA	2	3
873	45286	67	1	94282.94564	1052.5	20	2	58	5	22.35	3.7	2	1	2	0.2	2546	3232	8124	2176	78.77475248	45	20	25	5.637	4.28	72.49	4.61	155	1.388	2.375	1	NA	2	NA
874	45293	66	1	10569.25917	742.9	21.5	2	76	3	19.11	7	4.1	2.1	1.952380952	0.3	984	1786	1093	650	55.09518477	40	16	27	4.189	6.07	54.81	5.33	162	1.421	2.225	1	NA	2	NA
875	45295	59	2	8856.928949	1097.3	13.5	1	74	5	31.01	6.6	3	2.7	1.111111111	0.2	3408	4552	8314	2521	74.86818981	41	21	19	4.681	5.71	81.33	5.27	163	1.259	2.3	1	1	2	NA
876	45296	69	1	25896.89106	738.7	25	1	43	4	26.78	7.1	3.2	3	1.066666667	0.1	3093	3843	6938	3093	80.48399688	43	42	35	6.956	6.07	72.49	5.83	129	1.324	2.425	1	2	2	NA
877	45299	74	2	7421.138149	1350.1	12	1	60	4	27.87	4.9	2.7	1.7	1.588235294	0.2	3210	3694	11728	5228	86.8976719	34	49	61	4.862	3.57	71.6	8.55	243	1.066	2.375	1	NA	2	3
878	45302	63	2	51939.93303	752.4	33.5	1	67	4	32.52	5.3	3	1.6	1.875	0.2	1923	4436	5664	394	43.34986474	45	27	27	5.793	5.71	77.79	6.05	149	1.033	2.375	1	1	2	3
879	45309	60	1	6466.100039	683.9	3.5	2	62	2	29.57	9.2	4.4	3.6	1.222222222	0.3	2249	2847	6267	2296	78.99543379	45	26	35	4.086	8.93	54.81	6.44	125	1.421	2.525	2	1	1	NA
880	45310	67	2	30101.6066	1509.1	27	2	47	3	24.27	8.1	4.6	2.8	1.642857143	0.2	2420	3081	8912	2245	78.54592665	43	15	16	6.594	3.93	61	24.59	107	1.324	2.5	1	1	1	3
881	45318	64	2	30794.29385	1050.7	8.5	2	47	4	61.7	8.5	4.1	3.7	1.108108108	0.2	2009	2463	6365	2258	81.56719448	39	55	58	5.637	3.21	64.53	17.04	165	1.453	2.15	1	1	1	3
882	45319	70	1	39608.58433	840	22.5	1	60	5	40.3	8.5	5.3	2.4	2.208333333	0.2	3238	4370	10068	2312	74.09610984	43	34	37	4.551	4.28	72.49	6.22	129	1.13	2.35	1	1	2	NA
883	45320	68	2	25351.90316	1101.3	8.5	2	46	4	16.84	9.4	7	1.6	4.375	0	2251	3517	6820	1225	64.003412	52	25	25	5.922	3.57	48.62	4.77	154	1.13	2.575	NA	NA	2	1
884	45334	59	1	11053.93343	900	16	1	71	1	28.35	5.6	3.6	1.2	3	0.4	2940	4157	9342	1739	70.72407987	42	18	33	5.25	4.28	107.85	4.94	198	0.807	2.3	1	NA	2	3
885	45338	66	2	53808.34078	1431.1	13	2	43	2	27.47	8.7	4.5	3.3	1.363636364	0.1	2462	3210	7370	1923	76.69781931	44	35	28	5.198	3.93	74.26	5.33	139	1.098	2.375	1	NA	2	NA
886	45343	69	1	36299.57063	750.6	34.5	1	78	5	29.97	7.6	4.1	2.1	1.952380952	0.5	2207	3427	6966	1034	64.40035016	43	29	31	4.241	4.28	99.01	5.5	153	1.13	2.275	1	1	2	NA
887	45348	63	1	57654.92135	1095.8	22.5	2	67	5	24.96	6.2	3.7	1.5	2.466666667	0.3	2367	3166	7553	1744	74.76310802	40	19	27	6.336	5	54.81	5	124	1.356	2.375	1	NA	2	NA
888	45351	72	1	13699.99219	421.3	43	2	76	5	26.86	6.6	5.1	0.7	7.285714286	0.3	1307	1735	5005	976	75.3314121	36	9	18	6.568	4.28	90.17	4.77	110	1.421	2.425	NA	1	2	NA
889	45360	59	2	55688.65448	552.1	97	1	63	3	29.04	5.6	2.6	1.9	1.368421053	0.4	2845	5493	7933	932	51.79319133	41	17	21	6.077	3.21	83.98	4.94	149	0.904	2.2	1	NA	2	3
890	45363	68	2	21173.78091	1644.1	18.5	2	56	5	27.08	6.3	3	2.3	1.304347826	0.4	2697	3544	6769	2251	76.10045147	40	19	24	5.456	5.36	79.56	4.33	138	1.453	2.35	2	NA	2	NA
891	45365	66	2	122366.8257	798.6	24	2	52	4	44.49	7.6	4.8	2.3	2.086956522	0.1	1852	2239	4752	2211	82.71549799	40	24	19	5.275	4.64	44.2	11.44	151	1.421	2.3	2	NA	1	NA
892	45366	64	1	12380.15379	1180.8	7.5	2	75	2	38.73	5.9	4	1.3	3.076923077	0.2	1319	1943	4334	501	67.88471436	38	12	15	4.267	6.07	72.49	7.49	131	1.485	2.375	2	1	1	3
893	45368	62	1	9994.97837	1209.5	21.5	1	50	2	23.87	6.3	4	1.7	2.352941176	0.2	3202	4048	6828	2783	79.10079051	50	110	122	5.275	4.28	72.49	8.66	202	1.195	2.35	1	NA	2	NA
894	45371	61	2	15296.6702	1382.5	16	1	52	2	26.77	3.6	1.7	1.3	1.307692308	0.1	2681	3259	8205	3283	82.26449831	41	140	131	6.077	2.86	58.34	4.61	141	1.13	2.45	1	NA	2	1
895	45375	61	2	18320.10698	517.3	12	2	51	4	23.74	4.9	1.8	2.3	0.782608696	0.2	3204	4141	8148	2878	77.37261531	43	16	26	5.767	2.5	52.16	4.72	126	1.195	2.45	1	2	2	1
896	45393	67	1	27820.47742	1367.8	3.5	2	59	3	16.86	8.9	5.3	2.8	1.892857143	0.2	1803	3099	5155	631	58.18005808	44	10	20	4.448	3.21	81.33	5.05	164	1.259	2.35	1	NA	2	1
897	45401	67	1	27820.47742	736.4	7.5	2	56	3	22.43	6.3	2.8	2.4	1.166666667	0.5	1121	1671	2802	628	67.0855775	46	17	25	6.568	3.21	63.65	4.44	80	1.324	2.4	2	NA	2	3
898	45410	65	1	22422.0181	895.3	41.5	2	50	4	39.09	7.4	5.3	1.4	3.785714286	0.3	1821	2210	4026	1989	82.39819005	38	32	33	3.543	6.43	90.17	4.83	154	0.936	2.25	1	1	2	3
899	45420	69	1	43691.84069	866.5	18.5	2	76	4	24.5	6.6	3.7	2.2	1.681818182	0.1	1976	2618	5492	1645	75.47746371	44	23	26	5.224	4.64	63.65	6.27	131	1.292	2.525	1	1	2	3
900	45421	66	1	8934.74856	914.3	15.5	2	69	3	26.19	6.9	3.1	3	1.033333333	0.2	2003	3152	5188	896	63.54695431	46	15	21	5.689	3.57	54.81	5.11	114	1.356	2.35	1	NA	2	NA
901	45422	66	2	40857.0805	793.3	23.5	1	75	3	37.55	4.4	2.4	1.3	1.846153846	0.3	2967	4457	10008	1492	66.56944133	43	17	20	5.327	5	75.14	4.83	130	1.033	2.325	1	1	2	3
902	45425	68	1	13238.23975	920.7	37	2	77	3	29.42	10.1	7.1	2.2	3.227272727	0.1	1997	2680	5821	1522	74.51492537	42	18	22	5.456	7.5	81.33	5.27	95	1.066	2.575	2	1	2	3
903	45431	61	1	53155.16237	1594.5	16	2	65	5	25.97	6.6	4.4	1.8	2.444444444	0.1	2560	3661	6521	1550	69.92624966	40	21	23	4.396	5.71	99.01	7.16	106	1.13	2.35	1	1	2	NA
904	45433	61	1	29840.2367	603.5	5.5	2	49	4	42.85	9.8	6.6	2.1	3.142857143	0.5	2227	2655	5810	2437	83.87947269	34	30	27	3.698	25.7	213.93	7.33	151	1.873	2.575	1	1	1	1
905	45435	70	1	13943.08849	1104.2	9	1	67	5	20.59	6.4	3.9	1.6	2.4375	0.1	2997	3527	8969	3204	84.97306493	41	21	28	5.431	4.28	72.49	4.94	127	1.356	2.45	2	2	9	NA
906	45439	59	2	92556.61303	880	13	1	43	4	30.1	7.3	3.8	2.5	1.52	0.2	4679	5443	11053	6380	85.963623	43	26	31	6	5.36	81.33	5.05	147	1.066	2.325	1	NA	2	NA
907	45443	74	1	24255.75157	961.3	14	2	43	4	25.2	7	5.1	1.4	3.642857143	0	3209	3740	9439	2958	85.80213904	40	9	12	3.827	1.79	65.42	4.77	97	1.001	2.325	1	NA	2	1
908	45444	59	2	11398.52493	1254	11	1	73	3	26.57	5.4	3.1	1.6	1.9375	0.1	3314	4718	10645	1796	70.24162781	39	16	18	10.085	3.21	66.3	4.55	140	1.13	2.425	1	NA	2	3
909	45450	72	1	32469.86	660	62.5	1	47	5	31.27	7.1	4.7	1.8	2.611111111	0.2	3712	4510	10785	4157	82.3059867	36	17	22	4.81	5.36	99.01	5.77	102	1.13	2.25	1	NA	2	NA
910	45451	61	2	47523.47805	632.8	23.5	2	75	3	33.46	8.1	5.4	1.8	3	0.2	1776	2132	5737	2213	83.30206379	38	36	26	6.439	7.85	98.12	9.71	157	1.292	2.375	2	1	2	NA
911	45458	63	2	93154.65019	658	3.5	1	51	4	38.7	9.4	5.4	2.7	2	0.4	3535	5365	8217	2044	65.89002796	42	24	23	6.827	6.07	116.69	9.33	162	1.066	2.35	1	NA	2	1
912	45462	59	2	19562.48332	511.1	11	1	69	3	27.55	7	3.8	2.1	1.80952381	0.3	2778	4104	7563	1548	67.69005848	46	14	16	3.103	7.14	79.56	7.05	91	1.162	2.45	1	1	1	3
913	45471	74	1	88621.81701	978	25	2	54	4	20.92	5.3	3.5	1.3	2.692307692	0.1	3621	5030	9001	2472	71.98807157	48	19	22	5.663	6.43	80.44	4.77	169	1.388	2.325	1	NA	2	3
914	45477	69	1	15021.54384	669	3.5	1	56	2	43.02	10	6.7	2.5	2.68	0.3	1637	3005	5609	452	54.47587354	41	43	37	4.344	5.36	99.01	6.44	145	1.098	2.325	2	NA	1	3
915	45482	71	2	8722.675542	658.8	15	1	74	1	26.46	7.5	5.4	1.5	3.6	0.2	2044	3302	6018	805	61.90187765	39	17	19	4.138	5.71	68.95	5.94	123	1.066	2.275	1	NA	2	3
916	45496	63	2	60214.15324	709.1	23	2	67	4	26.2	6.2	3.4	2	1.7	0.2	2433	2813	8575	3288	86.49129044	45	25	25	6.827	5	90.17	5.83	149	1.195	2.7	1	1	2	NA
917	45499	62	2	28330.12334	699.8	37	1	73	4	37.65	7.1	4.9	1.3	3.769230769	0.4	3992	5416	12311	2839	73.70753323	41	24	20	4.215	8.21	105.2	5.61	139	1.001	2.125	2	NA	2	NA
918	45501	69	1	34397.16909	677.4	6.5	2	47	4	27.8	6.9	4.5	1.9	2.368421053	0	3316	4361	8701	2474	76.03760605	37	98	64	4.758	4.64	54.81	5	99	1.485	2.25	1	NA	2	1
919	45505	65	2	167685.6061	898.8	5	2	51	5	22.04	6.2	4.3	1.3	3.307692308	0.1	3222	4223	7109	2673	76.2964717	40	16	20	5.534	5.71	59.23	5.33	141	1.356	2.3	1	NA	2	3
920	45507	59	2	9998.375428	893.9	45	1	70	1	28.35	5.4	3.6	1.4	2.571428571	0.1	2069	3204	3768	1180	64.57553059	49	25	33	5.327	4.64	106.08	5.27	136	0.904	2.425	1	1	2	3
921	45529	65	2	26853.9821	634.8	24.5	1	49	3	28.9	6.3	3.5	2	1.75	0.2	3548	4722	9165	2901	75.13765354	43	20	23	5.586	3.93	92.82	6.44	101	1.356	2.325	1	1	2	3
922	45530	71	2	22590.91564	830.4	10	2	50	5	34.69	7.5	4.1	2.8	1.464285714	0.1	2356	3114	5942	1826	75.65831728	37	16	18	5.689	3.57	67.18	19.87	112	1.582	2.45	1	1	1	2
923	45534	64	1	21589.75721	900.2	11	2	55	4	52.91	7.4	4.3	2.5	1.72	0.1	1963	3031	4271	993	64.76410426	33	13	15	3.595	5	90.17	9.27	97	1.098	2.225	1	1	1	3
924	45536	60	1	7977.11435	890	13.5	2	76	2	26.19	5.4	3	1.9	1.578947368	0.1	1926	2532	6826	1554	76.06635071	38	19	19	4.939	5.36	63.65	5.94	134	1.324	2.325	2	2	2	NA
925	45556	64	2	136838.9221	1387.8	6	2	56	4	21.9	7.8	4.5	2.5	1.8	0.2	2872	4117	8292	1702	69.75953364	42	12	15	5.172	4.64	68.95	4.66	126	1.227	2.3	NA	NA	2	3
926	45568	67	1	31151.59708	757.5	21	2	58	3	29.76	7.7	4.1	2.8	1.464285714	0.2	2792	3378	7863	3581	82.65245708	48	23	25	5.793	3.57	70.72	5.05	157	1.324	2.4	2	NA	2	NA
927	45573	63	1	28414.98376	718.2	12.5	2	52	4	18.11	5.1	2.4	2.1	1.142857143	0.1	2500	3580	7280	1435	69.83240223	43	21	24	7.086	4.28	54.81	4.94	137	1.421	2.3	1	NA	2	NA
928	45588	63	2	29588.7608	802.3	10	1	79	2	43.9	7.4	4.6	1.9	2.421052632	0.2	2077	3472	5951	798	59.82142857	39	11	14	3.31	12.85	140.56	7.27	97	1.162	2.35	1	1	3	3
929	45593	59	2	30103.00281	1048.4	7.5	2	50	2	18.7	7.1	3.5	2.5	1.4	0.5	2769	3709	6380	2473	74.65624157	44	13	21	6.724	3.93	66.3	4.88	109	1.421	2.35	1	NA	2	3
930	45607	68	1	6009.042032	491.1	15	2	64	3	22.54	6.8	4.3	1.8	2.388888889	0.3	2920	4192	4922	1987	69.65648855	45	11	20	5.482	4.28	54.81	5.22	115	1.421	2.325	1	NA	2	NA
931	45609	63	1	85297.90368	887.7	20.5	2	48	4	32.93	7.1	4.4	2	2.2	0.2	3248	3952	8004	3418	82.18623482	46	32	25	6.465	4.28	72.49	4.66	126	1.485	2.475	1	NA	2	NA
932	45615	70	2	59314.07079	1001.7	67.5	1	45	4	29.39	7.8	4.3	2.5	1.72	0.4	3349	4811	9960	1702	69.61130742	49	38	27	4.965	5	88.4	5.27	127	1.001	2.4	1	1	2	3
933	45621	63	1	34100.71076	768.2	37.5	2	78	5	26.54	7.5	4.6	2.1	2.19047619	0.1	2131	2981	6116	1499	71.4860785	40	15	23	5.689	4.64	63.65	5.16	150	1.356	2.45	1	1	2	NA
934	45623	64	1	23531.72312	603.7	7.5	2	51	3	22	5.8	3	2.1	1.428571429	0	2067	2489	6082	2205	83.04539976	43	37	43	6.853	4.64	54.81	4.55	155	1.066	2.45	1	1	2	2
935	45624	60	1	29506.01983	984.9	30.5	1	71	5	30.68	10	7.2	1.9	3.789473684	0.2	3526	5096	9738	2123	69.19152276	40	32	32	5.043	5.71	72.49	4.83	184	1.227	2.4	1	1	2	3
936	45625	72	1	9120.742087	907.4	44.5	1	76	3	28.38	6.6	4	2	2	0.1	2521	3047	9027	3234	82.73711848	43	37	30	5.637	5.71	54.81	4.94	133	1.259	2.425	1	1	1	NA
937	45628	66	2	6806.706603	741.7	6	2	69	1	34.58	7.8	4.7	2.4	1.958333333	0.2	2050	2455	5642	2523	83.50305499	38	21	18	2.948	3.93	60.11	5.27	92	1.259	2.225	NA	1	1	2
938	45631	61	2	22855.94493	1181.7	10.5	2	48	2	31.68	7.6	4.5	2.4	1.875	0.2	2619	3421	5730	2242	76.55656241	41	20	19	5.56	3.57	66.3	4.94	139	1.098	2.275	2	NA	2	NA
939	45632	60	2	12029.97246	757.9	7	1	76	3	25.91	5	2.2	2.2	1	0.2	2499	3580	6765	1500	69.80446927	41	13	15	5.482	7.5	74.26	10.16	91	1.066	2.35	2	1	1	NA
940	45640	64	2	19437.79581	908	26.5	2	73	3	30.83	7.8	3.5	3.3	1.060606061	0.3	1640	1980	6700	1973	82.82828283	42	13	22	4.862	4.28	94.59	5.55	117	1.162	2.3	1	1	2	3
941	45641	68	1	64654.49873	887.9	10	2	62	5	24.72	4.2	2	1.7	1.176470588	0.2	2273	3455	5370	1147	65.78871201	43	24	24	4.577	5.71	63.65	5.16	163	1.292	2.35	2	1	2	NA
942	45645	65	2	160857.8328	693.5	20.5	1	47	5	28.66	8.8	5.7	2.2	2.590909091	0.3	3948	4965	8521	3900	79.51661631	44	18	16	5.172	3.93	61.88	5	111	1.324	2.35	1	NA	2	NA
943	45649	66	2	11953.61544	970.4	7	1	73	4	27.86	8.6	4	3.4	1.176470588	0.3	2302	3065	5133	1828	75.10603589	43	21	20	4.189	8.21	99.89	12.38	105	1.485	2.325	1	1	1	NA
944	45654	67	1	26222.97959	815.9	12.5	2	42	4	26.14	7.1	3.7	2.7	1.37037037	0.1	2460	3283	5728	1926	74.93146512	40	17	21	3.776	2.14	45.97	4.94	102	1.066	2.3	2	NA	2	3
945	45658	61	2	15296.6702	934.3	7	1	57	1	29.52	9.4	6.4	2	3.2	0.3	3108	3686	8301	3643	84.31904504	42	23	21	4.603	3.93	88.4	6.16	131	1.421	2.325	1	1	2	NA
946	45660	60	2	80043.30746	1101.9	14.5	1	65	3	33.64	9.8	5.4	2.5	2.16	1.2	3133	4406	9835	1889	71.10758057	42	31	30	4.836	2.86	83.98	7.11	169	1.13	2.475	1	1	1	3
947	45664	67	2	24196.5111	996.5	17	2	72	3	22.12	5.1	3.3	1.3	2.538461538	0.1	2557	3623	5340	1770	70.57687	42	21	24	4.215	4.64	68.95	5.72	155	1.098	2.275	1	1	2	3
948	45674	71	2	19766.97912	585	13.5	2	46	4	30.62	6.6	4.7	1.3	3.615384615	0.1	2380	2645	6936	3800	89.98109641	39	17	19	5.482	3.57	52.16	4.94	114	1.13	2.275	1	NA	2	NA
949	45678	72	2	20193.14505	1824.9	5.5	1	66	4	31.29	16.3	9.8	4.4	2.227272727	0.5	1772	3361	4487	551	52.72240405	41	25	21	5.482	4.64	87.52	5	133	1.388	2.55	1	NA	2	1
950	45684	60	1	73666.36823	1783.8	11.5	2	55	4	29.79	6.6	2.9	3.2	0.90625	0.1	2576	3540	5283	1523	72.76836158	43	20	24	6.181	3.57	63.65	5.05	136	1.421	2.425	1	NA	2	3
951	45691	59	1	53488.32304	1151.1	43.5	1	60	5	26.12	8.1	5.1	1.9	2.684210526	0.3	4453	6269	11625	2784	71.03206253	47	35	32	5.508	7.85	99.01	6.38	99	1.259	2.4	1	NA	2	3
952	45692	61	2	23177.11876	1868.1	20	2	44	3	28.65	7.6	4.2	2.7	1.555555556	0.3	2280	2918	5135	2163	78.13570939	38	15	17	6.051	2.86	48.62	19.87	118	1.13	2.3	2	1	1	3
953	45717	65	2	133678.2268	715.7	22	2	46	3	26.22	8.2	4.7	2.3	2.043478261	0.4	3232	3889	8089	3388	83.10619697	43	13	19	5.819	3.57	69.84	5.16	112	1.195	2.275	1	NA	2	NA
954	45720	65	2	38325.91072	587.9	59.5	1	42	2	21.91	5.4	2.6	2.1	1.238095238	0.3	3286	4291	11044	2666	76.57888604	44	26	28	6.801	4.28	79.56	4.94	125	0.936	2.35	1	NA	2	1
955	45724	72	2	12980.69415	752.7	21	1	73	4	25.77	8.1	4.4	2.6	1.692307692	0.4	2651	3282	9104	2411	80.77391834	43	35	34	4.215	6.78	108.73	10.99	175	1.356	2.375	2	NA	1	NA
956	45727	60	1	65251.67153	734.1	7	2	43	4	27.79	6.1	3.9	1.5	2.6	0.1	3041	3679	8012	3340	82.65833107	37	17	16	5.094	6.07	81.33	4.16	116	1.13	2.25	1	NA	2	3
957	45728	67	1	57189.67701	663.4	3.5	2	62	4	29.58	6.4	3	2.8	1.071428571	0.1	1630	2352	5909	781	69.30272109	42	23	26	6.749	6.07	54.81	4.5	113	1.421	2.375	1	1	2	3
958	45733	74	2	21190.22383	731	7.5	2	59	4	46.28	5.4	2.3	2.4	0.958333333	0.1	2024	2490	6617	2263	81.28514056	40	41	57	5.87	3.21	76.02	6.16	108	1.227	2.25	1	1	2	2
959	45734	59	1	11330.65777	839.2	69.5	2	62	3	22.13	6.9	2.9	3	0.966666667	0.3	2118	2787	7175	1607	75.99569429	42	15	18	5.198	3.57	54.81	5.61	127	1.066	2.425	2	NA	2	NA
960	45741	66	2	95189.46918	974.3	13.5	2	43	5	35.22	9.1	5	3.2	1.5625	0.2	2850	3245	6729	3559	87.82742681	40	29	24	4.293	5.36	61.88	11.44	137	1.421	2.35	1	1	1	3
961	45744	59	2	79199.52136	1116.2	35.5	2	42	5	29.44	6.6	3.3	2.4	1.375	0.3	2082	2560	6095	2190	81.328125	45	13	19	4.758	4.64	55.69	4.55	135	1.356	2.3	2	NA	2	NA
962	45746	68	2	10184.97836	551.6	17	2	61	2	16.64	4.6	1.7	1.8	0.944444444	0.2	1906	3216	4780	877	59.26616915	42	10	21	5.793	2.14	53.92	5.61	98	1.356	2.45	1	NA	2	1
963	45751	68	2	14455.69063	905.7	15	2	45	2	26.24	4.3	2.2	1.5	1.466666667	0.1	2828	3722	6467	2368	75.98065556	44	17	23	5.741	4.64	61	5.16	119	1.098	2.35	1	NA	2	1
964	45753	74	1	10339.84961	741.4	19	2	67	5	28.8	7.6	5.6	1.6	3.5	0.1	2220	2727	4615	2461	81.40814081	37	11	16	4.551	5	65.42	5.27	105	1.195	2.3	1	1	2	3
965	45754	72	2	19890.30011	774.2	27	1	65	5	37.43	5.6	3.6	1.3	2.769230769	0.3	2550	3421	6488	1922	74.5396083	42	34	32	7.241	7.14	112.27	19.98	146	1.162	2.525	1	1	2	3
966	45755	59	1	21246.8262	1104.5	17.5	1	57	5	33.31	7.7	4.1	3.1	1.322580645	0.2	3368	4340	9864	3069	77.60368664	42	24	24	5.301	3.93	107.85	11.21	155	1.162	2.325	1	1	1	3
967	45763	73	2	20005.34925	805.4	6.5	1	54	2	27.46	3.7	1.7	1.5	1.133333333	0.1	2999	3650	9330	2637	82.16438356	44	28	28	4.913	5.71	81.33	4.88	139	1.098	2.475	1	1	2	NA
968	45766	66	2	120410.1831	1009.9	11	1	42	4	42.73	10	7.1	2	3.55	0.1	3746	4560	9195	4039	82.14912281	39	31	31	4.422	5.71	98.12	4.39	156	1.292	2.225	1	1	2	3
969	45772	67	1	22987.51404	923.7	14	2	52	2	33.51	6	3.5	1.6	2.1875	0.2	2699	3394	6445	2657	79.52268709	42	12	19	6.336	3.93	63.65	5.44	140	1.13	2.35	2	1	3	NA
970	45777	66	2	36566.79583	809.6	20.5	2	67	5	24.59	5.3	3.3	1.5	2.2	0.1	2169	3232	6383	883	67.11014851	44	19	24	5.508	4.64	60.11	4.77	158	1.259	2.3	1	NA	2	NA
971	45782	69	2	76683.04766	744.9	27	1	46	5	29.89	5.1	2.8	1.8	1.555555556	0.1	4705	5863	11902	4535	80.24901927	45	36	27	5.663	5	79.56	5.33	145	1.227	2.35	1	NA	2	NA
972	45787	67	1	48520.70708	834.6	32.5	1	66	5	36.39	4.6	2.9	1	2.9	0.2	3228	3718	8427	4676	86.82087144	39	25	20	4.396	6.07	81.33	5.11	124	0.936	2.3	1	NA	2	3
973	45796	60	2	37517.57806	617	3.5	1	42	4	29.68	12	9.4	1.6	5.875	0.2	4118	5562	9741	3045	74.03811579	44	34	30	4.732	4.28	85.75	5.94	127	1.162	2.15	1	1	2	1
974	45811	72	1	19532.41009	910.8	32	2	53	2	43.95	10.4	6.7	3	2.233333333	0.2	1842	2280	6943	2055	80.78947368	41	32	31	4.758	2.14	45.97	6.66	144	1.292	2.35	NA	NA	1	NA
975	45813	67	2	18249.18395	613.1	17	1	40	2	36.5	9.4	5.7	2.5	2.28	0.3	3264	4349	9385	2536	75.05173603	40	33	25	5.094	5	98.12	4.72	149	1.388	2.375	1	2	2	3
976	45815	59	2	18941.79548	593.8	10.5	1	67	1	24.29	4.9	2.7	1.5	1.8	0.2	3526	4922	6732	2509	71.63754571	45	28	38	3.827	7.14	148.51	7.83	152	1.162	2.4	1	1	1	3
977	45819	59	1	7080.744171	713.5	14	1	63	1	34.28	10	5.7	3.1	1.838709677	0.2	2553	3430	8378	1858	74.43148688	45	38	29	3.569	7.85	125.53	10.1	147	0.969	2.375	1	1	1	3
978	45826	67	1	22734.41136	1077.9	8	2	62	4	30.94	6	3	2.2	1.363636364	0.2	2915	3848	6948	2356	75.75363825	45	37	41	7.448	4.28	63.65	5	144	1.098	2.425	1	NA	2	NA
979	45828	63	2	27931.18941	1604.7	29	1	70	4	38.24	5.4	3.6	1.4	2.571428571	0.1	3031	4052	10315	2196	74.80256663	39	25	30	2.741	4.64	76.02	5.83	153	1.001	2.175	1	1	2	NA
980	45831	59	1	7222.053136	547.8	55	1	62	2	28.28	4.1	2.6	0.8	3.25	0.2	1854	2544	7086	1197	72.87735849	45	40	34	5.017	4.28	121.11	6.27	132	1.195	2.475	1	1	2	NA
981	45835	61	2	14808.85681	1117.3	11	1	53	3	30.53	5.3	2.7	1.6	1.6875	0.3	2699	3551	4954	2329	76.00675866	41	28	24	6.181	5.71	99.89	5.38	142	0.969	2.225	2	NA	2	NA
982	45836	59	1	99351.69999	620.2	14	2	52	4	32.42	10.1	5.8	3.6	1.611111111	0.1	2806	3573	6980	2591	78.53344528	48	21	22	5.327	3.93	63.65	6.44	161	1.453	2.375	1	NA	2	NA
983	45838	64	1	69854.20964	1054.3	12	2	62	4	27.02	5.1	2.8	1.7	1.647058824	0.1	2884	3642	7010	2900	79.18725975	41	24	24	7.163	5.71	66.3	5.38	138	1.13	2.275	1	NA	2	NA
984	45839	60	1	19985.42831	487.7	3.5	2	44	3	20.21	4.7	2.5	1.4	1.785714286	0.2	2784	3282	5602	3082	84.82632541	42	16	22	5.25	3.57	63.65	4.33	130	1.162	2.275	2	NA	2	1
985	45845	72	2	33395.34672	294.1	22.5	1	75	4	31.73	8.2	6	1.3	4.615384615	0.3	2949	4544	11234	1119	64.89876761	45	24	24	7.137	2.5	82.21	4.5	124	1.324	2.525	1	1	2	3
986	45850	66	2	122366.8257	710.1	29	2	53	1	22.35	6.6	3.8	2.1	1.80952381	0.3	2049	2557	6195	1819	80.13296832	42	19	26	5.819	3.57	54.81	4.88	110	0.969	2.225	2	NA	2	NA
987	45851	68	2	21173.78091	1353.8	8	2	55	2	22.57	2.7	1.4	1.1	1.272727273	0	2619	3661	8048	1682	71.53783119	44	20	25	5.586	2.86	68.07	6.44	152	1.162	2.375	2	NA	2	NA
988	45853	66	1	17724.3743	585.3	79	1	54	1	25.95	11.1	7.5	2.7	2.777777778	0.2	2398	3786	7236	1150	63.33861595	47	27	22	5.456	4.64	99.01	13.32	106	1.421	2.4	1	NA	1	NA
989	45856	60	1	95049.18628	757.2	9	2	55	3	21.91	4.9	2.3	1.9	1.210526316	0.2	2696	3641	6682	2117	74.04559187	46	31	30	6.724	6.07	63.65	5.83	133	1.55	2.45	1	NA	2	2
990	45858	65	1	23184.10114	932.7	7.5	1	49	2	26.51	5.1	2.9	1.8	1.611111111	0.1	2578	3101	6994	2894	83.13447275	37	34	29	5.069	3.21	81.33	10.77	122	1.098	2.475	1	1	1	1
991	45878	68	1	12722.44207	683.2	9	2	51	2	27.77	8.9	6.5	1.9	3.421052632	0	2447	3222	7279	1945	75.94661701	36	15	21	5.327	3.21	54.81	6.33	97	1.13	2.3	1	NA	2	NA
992	45882	63	1	50485.97866	789.4	22	1	67	4	35.26	7.5	4.3	2.2	1.954545455	0.3	3651	5432	11656	1748	67.21281296	42	36	30	4.034	6.43	72.49	4.94	130	1.292	2.325	1	1	2	3
993	45885	60	1	84191.99197	857.4	3.5	2	45	5	29.3	11.8	7.2	3.6	2	0.3	2247	3490	5323	1173	64.38395415	42	12	19	4.474	3.93	45.97	3.5	135	1.195	2.325	1	1	2	1
994	45886	63	1	9177.01582	1419.5	26.5	1	73	1	31.41	5.9	3	2.1	1.428571429	0.2	2211	2820	6733	2008	78.40425532	44	38	28	5.379	5	90.17	9.83	125	1.421	2.375	1	NA	2	3
995	45887	67	1	27136.41889	1130.9	6	2	49	2	19.6	5.9	4.2	1	4.2	0.2	2757	3421	6527	2831	80.59047062	41	14	13	2.948	3.21	63.65	6.49	112	1.388	2.225	2	NA	1	1
996	45890	67	1	12301.10949	750.9	37.5	1	71	1	NA	3.4	1.3	1.6	0.8125	0.1	2185	2735	7770	2268	79.89031079	41	26	23	5.198	5	107.85	4.72	125	1.098	2.35	NA	NA	2	NA
997	45896	59	2	25739.95278	640.4	9	2	50	4	26.52	11.4	6.2	4.2	1.476190476	0.3	2286	3112	6405	1775	73.45758355	44	23	17	6.284	3.21	79.56	11.55	144	1.259	2.25	NA	NA	2	1
998	45901	61	2	32584.54046	741.3	6	1	43	5	22.29	8.8	4.1	4	1.025	0.2	4525	5620	9884	4850	80.51601423	45	18	22	5.974	2.5	114.92	7.11	126	1.098	2.55	1	NA	2	1
999	45903	64	2	32723.09964	977.4	14	2	71	4	21.94	4.7	2.5	1.4	1.785714286	0.2	2071	2763	5532	1336	74.95475932	45	21	28	4.784	5.71	68.95	4.77	144	1.485	2.35	1	1	2	NA
1000	45905	74	2	4935.742687	994.6	16	2	68	1	34.77	7.9	5.2	2.1	2.476190476	0.1	1666	2164	4127	1487	76.987061	44	20	20	3.827	6.07	66.3	5.05	107	1.162	2.45	1	1	2	NA
1001	45910	65	2	34048.70434	1433.3	21	2	55	2	34.36	6	3	2.2	1.363636364	0.1	2318	3154	8635	1520	73.4939759	43	28	23	5.844	5	60.11	8.16	135	1.195	2.3	2	2	1	NA
1002	45925	59	2	57054.87554	543.9	51	1	68	5	24.54	6.1	2.4	2.3	1.043478261	0.6	1837	2823	5052	1058	65.07261778	36	20	24	5.017	5.71	90.17	5.5	118	1.324	2.2	1	1	2	3
1003	45926	69	1	37127.74242	699.5	3.5	2	52	4	25.96	7.5	3.9	2.8	1.392857143	0.2	2719	3247	6856	2768	83.73883585	42	28	32	5.948	3.57	54.81	12.38	139	1.421	2.325	1	1	3	1
1004	45927	67	2	106896.0495	962.7	12.5	1	45	3	28.69	8.6	4.3	3.5	1.228571429	0.1	4107	5022	9982	3707	81.78016726	44	20	20	4.81	2.86	73.37	4.94	135	1.001	2.35	2	1	2	NA
1005	45928	64	1	10347.73816	654.2	16	1	73	4	23.64	4.9	2.8	1.5	1.866666667	0.1	1503	2715	4021	347	55.35911602	38	14	19	4.551	3.21	107.85	4.72	174	1.098	2.275	1	1	2	1
1006	45933	72	2	27138.2772	678.4	7.5	2	63	4	25.82	8.1	4.5	2.4	1.875	0.5	1177	2427	3105	398	48.4960857	38	18	17	5.405	3.93	71.6	12.32	119	1.388	2.325	1	NA	2	1
1007	45943	66	2	28135.66101	985.5	3.5	1	57	2	25.23	9.4	5.8	2.5	2.32	0.3	3144	4568	9249	1831	68.82661996	44	20	21	4.681	6.43	98.12	5.22	109	1.162	2.4	1	1	2	1
1008	45946	63	2	32245.54182	592.8	6.5	2	43	3	37.91	11.8	7.6	3	2.533333333	0.1	2623	3807	6091	1441	68.89939585	43	26	28	5.198	2.86	83.1	4.88	156	1.421	2.325	1	NA	2	1
1009	45949	67	1	28753.02852	1000.1	11.5	1	47	3	30.04	7.1	4.9	1.3	3.769230769	0.3	3395	4090	9086	4077	83.00733496	41	32	32	5.87	3.93	81.33	4.83	137	1.13	2.275	1	1	2	NA
1010	45951	61	2	15341.96447	1241.3	38	2	58	3	28.21	4.1	1.5	1.6	0.9375	0.5	2094	2837	5105	1474	73.81036306	43	49	37	7.163	3.93	74.26	5.55	161	1.421	2.05	1	1	2	NA
1011	45952	60	1	11695.73735	577.3	9.5	1	52	3	31.82	8.1	5	2.4	2.083333333	0.1	4031	5016	13458	4330	80.36283892	49	29	29	7.784	4.64	90.17	4.94	120	1.453	2.45	1	2	2	NA
1012	45957	68	1	37104.92631	401	22.5	2	77	5	29.49	8.1	5.4	1.9	2.842105263	0.2	1549	1933	5679	1610	80.13450595	40	13	23	5.663	4.64	81.33	5.72	180	1.162	2.375	2	1	2	NA
1013	45959	74	2	9798.257531	788.3	19	2	60	3	33.4	8.4	2.7	4.7	0.574468085	0.3	1905	2434	6714	1663	78.26622843	46	16	20	5.327	3.21	76.91	3.44	165	1.195	2.375	2	1	1	NA
1014	45960	67	2	7851.548119	445.4	5	1	63	4	29.71	10.7	4.8	4.5	1.066666667	0.3	2764	3653	10021	2105	75.66383794	39	36	33	4.422	2.5	87.52	6.22	107	1.066	2.45	1	NA	2	1
1015	45966	63	1	23025.59545	965.9	3.5	2	53	4	28.89	7.3	4.1	2.5	1.64	0.2	2574	3103	6985	2856	82.95198195	46	27	28	3.258	4.28	63.65	5.05	156	1.711	2.425	2	NA	2	NA
1016	45968	59	1	11111.65875	1461.6	13.5	2	69	3	37.82	6.1	3.1	2.1	1.476190476	0.3	2012	2402	5592	2945	83.76353039	41	15	21	6.155	6.43	125.53	5.5	126	1.162	2.425	2	1	1	3
1017	45970	63	2	99236.781	815.5	3.5	2	43	4	31.26	7.6	5.7	1.5	3.8	0.1	2472	3486	5799	1678	70.91222031	41	15	15	3.233	3.21	63.65	4.72	122	1.066	2.2	1	1	2	NA
1018	45995	68	2	93850.39806	671	10.5	2	55	3	37.71	13.1	9.2	3.2	2.875	0.1	2161	3031	6386	1252	71.29660178	42	42	31	4.939	6.07	80.44	5	136	1.55	2.35	1	NA	2	3
1019	45997	59	2	105572.032	991.7	31.5	2	58	1	30.74	10.7	5.5	4.2	1.30952381	0.2	1958	3054	4269	1097	64.11263916	50	19	23	4.551	5.36	61.88	5.16	154	1.356	2.425	1	1	1	3
1020	46009	60	2	33797.09516	791.9	6	1	42	3	22.65	4.8	2.4	1.8	1.333333333	0.1	3198	5012	7075	1718	63.80686353	41	27	29	4.629	3.21	77.79	5	113	1.098	2.225	1	NA	2	1
1021	46011	61	1	105554.3466	1027	12.5	1	41	5	33.91	7.9	4.4	2.5	1.76	0.2	4214	4916	11597	5903	85.72009764	43	78	49	4.939	4.64	72.49	6	156	1.162	2.325	1	NA	2	1
1022	46017	67	2	111433.3604	871.2	12	2	51	3	40.67	7.6	4.4	2.5	1.76	0.2	1677	1987	6005	2122	84.39859084	42	21	24	6.879	4.64	65.42	6.83	147	1.195	2.375	2	1	3	NA
1023	46029	72	2	13943.37092	900.1	10	2	59	3	22.35	7.6	4.9	2.2	2.227272727	0	2565	3229	7876	2438	79.43635801	44	14	20	5.405	2.14	70.72	5.5	91	1.55	2.375	2	NA	2	NA
1024	46034	60	1	21202.57713	1007	11	2	40	4	27.09	8	4.3	3.1	1.387096774	0.1	3164	3975	8489	3028	79.59748428	44	21	23	4.474	4.64	63.65	7.11	103	1.162	2.45	1	NA	2	3
1025	46035	70	1	23831.67307	724.5	16	1	74	5	31.26	9.6	5.5	2.6	2.115384615	0.2	3387	4475	7951	2845	75.68715084	44	27	25	3.026	7.85	90.17	4	140	1.485	2.4	1	1	2	NA
1026	46047	65	2	18237.30867	766.4	15	2	55	4	26.36	5	2.6	2.1	1.238095238	0.1	2884	3749	6988	2451	76.92718058	46	30	32	5.819	3.57	62.76	4.66	199	1.259	2.425	1	NA	2	3
1027	46050	60	1	18226.43458	411.4	21.5	1	60	5	29.08	7.4	4.6	2.2	2.090909091	0.1	4012	4910	14398	4881	81.7107943	41	23	22	4.862	4.28	90.17	5.05	117	0.872	2.275	1	NA	2	3
1028	46059	59	2	36697.41821	951	21.5	2	73	3	23.88	5.1	3.2	1.5	2.133333333	0.1	2366	3388	6815	1318	69.83471074	44	31	29	3.801	6.07	108.73	5.5	159	0.969	2.375	1	1	2	NA
1029	46061	66	2	33055.07465	1077.4	14.5	2	41	4	36.2	5.2	3.2	1.4	2.285714286	0.1	2957	3379	8357	4865	87.51109796	41	16	15	5.612	5.71	53.92	5.22	111	1.001	2.225	2	1	2	NA
1030	46063	71	2	14562.21652	524.9	22.5	2	53	2	25.95	6.6	4.2	1.9	2.210526316	0.1	2560	2872	6902	3997	89.13649025	45	12	19	6.879	3.21	38.9	4.33	122	1.259	2.425	1	NA	2	2
1031	46069	61	1	22318.7227	586.2	37	2	74	3	32.57	6.8	3.9	2.1	1.857142857	0.3	2749	4198	7364	1263	65.4835636	42	21	25	5.043	6.43	107.85	5.83	129	1.227	2.5	2	1	2	NA
1032	46101	68	2	6423.846436	343.4	7	1	65	2	32.08	7.4	3.9	2.9	1.344827586	0.3	2226	3597	5107	983	61.88490409	43	22	26	6.31	8.21	144.09	7.05	103	1.001	2.55	1	1	2	3
1033	46102	69	1	125825.0485	650.4	6	2	50	5	24.02	7.1	4.7	1.6	2.9375	0	2816	3772	6809	2133	74.65535525	38	16	23	5.017	3.57	63.65	4.61	140	1.195	2.275	1	NA	2	NA
1034	46111	67	2	7073.789537	962.3	25.5	1	64	5	31.71	7.3	3.5	2.9	1.206896552	0.2	2162	2679	9275	2252	80.70175439	41	21	15	4.913	6.78	116.69	5.77	144	1.227	2.45	1	1	3	NA
1035	46120	63	2	45850.94077	1056.8	12.5	1	61	5	27.53	5.6	3.3	1.8	1.833333333	0	3322	4288	9390	3093	77.47201493	42	28	27	5.12	5.36	81.33	4.88	128	0.969	2.35	1	NA	2	3
1036	46126	67	1	23428.36561	1531.6	3.5	2	65	2	26.8	6.9	4.1	2.1	1.952380952	0.2	2361	3457	6956	1106	68.29621059	45	26	25	6.31	5.71	63.65	4.72	162	1.162	2.35	1	NA	2	1
1037	46132	60	2	102688.9629	1695.4	3.5	1	55	3	29.17	9	5.5	2.8	1.964285714	0.2	2888	4419	8803	1259	65.35415252	40	22	18	7.034	6.07	75.14	5.88	125	1.13	2.35	1	1	2	1
1038	46140	64	2	8698.10204	567.4	20	1	73	4	33.7	8.4	6.3	1.1	5.727272727	0.3	1959	2164	4426	2378	90.52680222	42	15	17	3.543	3.57	94.59	5.72	192	1.066	2.25	1	1	2	3
1039	46141	61	2	7724.032785	1348.2	14	2	62	3	29.61	5.5	3.5	1.7	2.058823529	0.1	2227	2716	6941	2513	81.99558174	45	16	19	7.189	4.64	68.95	5.94	130	1.485	2.4	1	NA	2	NA
1040	46148	70	1	30142.19633	809.7	25	2	72	3	27.04	6.4	3.7	2.2	1.681818182	0.2	2162	3127	6633	1103	69.13975056	40	26	29	6.258	5.36	63.65	5.5	173	1.195	2.375	2	NA	2	NA
1041	46158	60	2	35002.33393	1178.9	14	1	70	3	26.23	7.1	4.8	1.6	3	0.1	2715	4228	7395	1104	64.21475875	43	18	18	4.086	3.21	96.36	6.33	137	1.066	2.35	1	NA	2	3
1042	46159	64	1	10518.67712	998	49.5	1	72	3	26.81	3.3	1.3	1.6	0.8125	0.1	2758	3521	7458	2310	78.33001988	40	25	30	5.198	4.28	90.17	4.72	115	1.13	2.375	1	NA	2	NA
1043	46168	61	1	110253.564	1337.8	26.5	2	55	5	21.03	6.4	3.2	2.2	1.454545455	0.2	3074	3876	8348	2858	79.30856553	42	21	31	4.732	4.28	63.65	5.33	156	1.162	2.35	NA	NA	2	NA
1044	46170	64	1	26184.73594	913.2	7	2	59	3	33.35	6.6	3.7	2.2	1.681818182	0.1	1706	2344	5421	1039	72.78156997	42	16	17	4.862	5.71	81.33	5.38	154	1.066	2.325	2	NA	2	3
1045	46171	60	2	32499.82005	898.2	13	1	78	3	30.79	6.6	3.5	2.2	1.590909091	0.3	2882	4361	7965	1356	66.08576015	42	36	34	4.758	6.07	117.57	5.5	139	0.872	2.375	2	1	2	NA
1046	46172	67	1	17810.75757	738.4	13	1	66	2	21.37	6.1	4	1.1	3.636363636	0.3	3319	4320	10161	2846	76.8287037	43	16	26	4.293	5.36	99.01	4.72	133	1.162	2.3	2	NA	2	3
1047	46176	63	2	30558.33015	884.4	41	1	72	2	30.86	9.5	6.1	2.3	2.652173913	0.4	4196	5652	11139	3160	74.23920736	43	20	20	3.595	6.78	94.59	6.83	104	0.936	2.425	1	1	1	3
1048	46180	71	1	15820.36613	1150.7	11.5	2	50	4	39.29	6.4	3.9	1.8	2.166666667	0.1	2873	3519	9534	3208	81.64251208	41	61	67	4.5	3.57	45.97	7.83	117	1.356	2.275	1	1	2	2
1049	46184	74	1	20585.10832	1077.4	10	2	58	4	29.02	5.6	3	2.1	1.428571429	0.1	2103	2857	5264	1638	73.60868043	41	21	23	6.568	3.21	57.46	7.66	113	1.324	2.45	1	1	1	3
1050	46186	67	2	28298.89101	731.1	6.5	1	48	3	27.17	9.5	5.9	2.7	2.185185185	0.2	2148	3529	5804	623	60.86710116	42	27	29	5.431	4.28	99.89	4.27	131	1.066	2.45	1	NA	2	1
1051	46187	62	2	11008.37228	1041.5	3.5	1	56	1	29.76	11.2	5.8	4.2	1.380952381	0.3	1914	3463	6063	554	55.26999711	45	20	20	4.577	2.86	75.14	10.32	140	1.227	2.2	1	2	1	1
1052	46188	67	1	105572.032	946.2	8.5	2	59	3	29.66	7.9	3.5	3.6	0.972222222	0.1	2728	3856	8697	1643	70.74688797	43	16	23	5.844	5	77.79	5.44	123	1.356	2.4	2	NA	2	NA
1053	46190	72	1	14209.71873	497.7	16	2	56	4	27.47	6.2	3.8	1.8	2.111111111	0.2	2529	3023	8455	3309	83.65861727	37	21	27	5.87	3.93	63.65	5.72	138	1.195	2.275	1	NA	2	3
1054	46193	59	2	94282.94564	896.1	17.5	2	57	5	24.01	6.6	3.4	2.4	1.416666667	0.2	3035	4005	8517	2500	75.78027466	44	20	21	6.956	4.64	63.65	4.77	139	1.227	2.325	2	2	2	NA
1055	46194	61	2	43696.7286	969.2	12	2	75	3	27.31	7.8	4.8	2.3	2.086956522	0.2	2171	2998	5299	1484	72.4149433	43	18	24	5.689	9.28	106.08	7.16	146	1.324	2.35	2	1	2	NA
1056	46195	65	2	139106.478	742.6	40.5	2	45	5	24.07	8.6	4.9	2.5	1.96	0.5	2363	3424	6269	1486	69.01285047	43	12	19	4.888	4.28	59.23	5.11	120	0.969	2.125	1	NA	2	NA
1057	46201	65	2	19630.41869	552.9	20.5	2	50	5	31.64	6.7	3.9	2	1.95	0.1	2150	2852	7635	1614	75.38569425	44	45	30	4.836	7.85	61	7.27	163	1.679	2.4	1	NA	2	3
1058	46202	68	1	29007.45415	932.8	54.5	1	45	4	32.79	6.9	3.8	2.4	1.583333333	0.2	3342	3828	11913	5748	87.30407524	45	41	27	6.439	6.43	116.69	5.44	111	1.098	2.425	1	1	2	NA
1059	46217	66	1	17218.35185	1773.7	20	2	55	4	34.29	6.6	4.1	1.7	2.411764706	0.4	1882	2488	4935	1514	75.64308682	38	89	86	5.586	2.86	45.97	13.43	166	1.324	2.35	1	1	2	2
1060	46218	64	2	50676.92138	557.1	27	1	66	5	28.33	5.6	3.7	1.3	2.846153846	0.1	4520	6289	11423	3285	71.8715217	43	16	17	5.017	6.07	85.75	4.83	121	1.033	2.35	1	1	2	NA
1061	46221	59	2	25217.67622	736.5	16.5	1	55	3	37.14	11.8	6.3	3.7	1.702702703	0.5	3194	4133	4825	3052	77.28042584	41	79	73	6.155	5.36	77.79	21.26	128	1.615	2.275	2	1	1	1
1062	46232	65	2	18832.37897	620.7	16	1	58	3	35.4	11.6	8.4	2.5	3.36	0.2	3610	4661	10630	3168	77.45119073	37	27	20	5.767	5.71	76.91	6.44	117	1.324	2.2	1	1	2	NA
1063	46239	67	2	66694.44334	689.8	14	2	61	3	21.61	6.2	3.7	2	1.85	0.1	2639	3273	6120	3029	80.629392	45	23	25	6.103	4.64	59.23	4.55	144	1.292	2.425	2	1	2	NA
1064	46243	67	1	48520.70708	1068.7	19	1	62	4	21.72	5.3	3.4	1.4	2.428571429	0.1	4461	5915	12185	3184	75.41842773	42	20	21	4.5	6.07	81.33	4.88	143	1.292	2.375	1	NA	2	3
1065	46245	62	2	79128.03375	660.6	33	1	53	4	31.44	9.4	6.1	2.3	2.652173913	0.3	3598	4879	10699	2619	73.7446198	37	20	22	5.87	5	93.7	5.33	97	1.162	2.3	2	NA	2	1
1066	46249	60	2	34948.49902	1398.4	26	1	76	4	25.82	7.1	4.5	1.9	2.368421053	0.1	3555	4669	10179	2891	76.14050118	48	25	30	6.749	15.71	172.38	4.27	193	1.388	2.325	1	1	2	NA
1067	46251	73	1	22364.6692	632.4	6.5	1	52	3	29.42	13.5	8.8	3.3	2.666666667	0.2	2833	3720	7966	2204	76.15591398	40	28	21	7.939	6.43	70.72	5.72	94	1.13	2.35	NA	NA	2	1
1068	46261	72	2	11615.93542	336.3	11.5	2	57	1	29.38	5.7	2	3	0.666666667	0.1	2104	2705	5248	1961	77.7818854	41	48	26	5.198	2.86	61	5	134	1.259	2.375	1	NA	2	NA
1069	46269	68	2	11989.84485	976	15	1	50	1	26.92	8.2	5.2	2.4	2.166666667	0.1	3274	4348	7017	2719	75.29898804	41	27	18	5.275	6.07	50.39	15.1	118	1.55	2.375	1	NA	1	NA
1070	46275	66	2	15569.43169	706.4	35	2	73	3	29.36	7.1	3	3.1	0.967741935	0.2	1848	2471	4480	1511	74.78753541	36	15	15	3.801	4.28	113.15	4.55	95	1.162	2.275	2	1	1	NA
1071	46281	67	2	12874.88841	896.1	28.5	1	70	5	34.01	10.1	7.2	1.8	4	0.2	3157	4361	9215	1977	72.39165329	41	20	20	6.129	4.28	75.14	4.44	126	1.453	2.5	2	1	2	3
1072	46282	73	2	6016.234496	361.1	19	1	60	5	23.44	3.1	1.6	0.9	1.777777778	0.1	3232	4757	8695	1948	67.94198024	45	31	32	6	5	81.33	5.77	142	1.098	2.425	1	NA	2	NA
1073	46288	59	1	30686.10011	537.4	3.5	1	46	4	39.93	11.5	8.8	1.7	5.176470588	0.4	3715	4780	7763	3323	77.71966527	39	24	24	5.663	3.57	81.33	9.05	110	1.388	2.375	1	1	2	NA
1074	46313	66	1	24686.74718	926.7	13	1	40	3	32.1	7.5	4.4	2.6	1.692307692	0.1	3067	3884	10668	2966	78.96498455	47	156	87	7.474	5	72.49	5.05	152	1.259	2.425	1	NA	2	3
1075	46315	59	2	39501.10816	517.2	20.5	2	76	4	32.55	7.1	3.2	3.1	1.032258065	0.2	1510	2018	4405	1196	74.82656095	42	14	18	4.189	6.78	81.33	6.22	122	1.195	2.4	2	1	1	NA
1076	46320	67	2	25268.75556	2110	9.5	2	45	3	31.33	6.3	3.1	2.5	1.24	0.1	2562	2981	8265	3658	85.94431399	37	13	16	5.275	2.5	54.81	9.16	126	1.13	2.3	2	NA	1	NA
1077	46335	61	2	23928.57174	1429.6	6	1	42	1	37.89	11.3	6	4.6	1.304347826	0.2	3324	4039	6414	3589	82.29759842	39	42	36	5.017	4.64	112.27	7.22	145	1.615	2.475	1	NA	2	1
1078	46336	67	1	24752.7181	854.1	7.5	1	55	2	32.95	7.1	4	2	2	0.5	1536	2570	5036	490	59.76653696	35	15	25	2.457	3.57	116.69	5.38	213	1.292	2.35	1	1	2	1
1079	46337	60	1	34984.67872	892.5	22	2	70	4	24.06	4	2	1.5	1.333333333	0.1	2969	4153	6821	1967	71.4904888	42	21	26	5.301	4.64	72.49	5.27	145	1.195	2.35	1	NA	2	NA
1080	46343	59	1	11226.48663	510.6	54.5	2	65	2	42.52	6.2	3.4	1.8	1.888888889	0.5	1817	2528	6771	1176	71.875	41	23	23	5.689	6.78	107.85	11.44	149	1.098	2.3	2	1	1	3
1081	46345	66	1	16765.47734	768.7	12	2	59	4	26.89	4.3	2.5	1.2	2.083333333	0.1	2268	2755	6567	2481	82.323049	37	18	25	4.138	4.28	45.97	5.61	119	0.872	2.1	1	NA	2	NA
1082	46346	63	2	26975.93362	1330.8	6	1	75	3	25.87	8.4	4.5	2.8	1.607142857	0.3	2610	6044	6147	695	43.1833223	39	21	26	4.655	5.36	72.49	6.49	162	0.969	2.375	1	NA	2	3
1083	46348	68	1	22311.77178	1461.3	19.5	1	58	2	40.6	8.1	4.6	2.8	1.642857143	0.1	3601	4182	10120	5288	86.10712578	41	26	27	5.612	3.21	81.33	13.99	173	1.066	2.325	2	1	1	3
1084	46357	72	1	21169.16313	1477.4	13	2	45	5	26.31	6.8	4.7	1.6	2.9375	0	2721	3354	6632	2329	81.12701252	38	13	16	5.327	5	54.81	6.61	89	1.098	2.275	2	NA	2	NA
1085	46360	71	2	92841.32917	928.6	22	2	48	3	37.84	6.7	4	2	2	0.2	2662	3277	7049	2906	81.23283491	36	14	20	5.741	3.57	57.46	5.66	109	0.936	2.2	1	NA	3	3
1086	46363	59	1	25061.99131	522.4	6.5	2	63	3	21.57	4.9	2.7	1.2	2.25	0.3	1913	3200	5580	773	59.78125	46	13	25	6.62	22.49	735.49	4.94	177	2.163	2.475	1	1	2	1
1087	46364	64	2	7200.112969	565.4	20.5	1	68	2	29.64	5.3	2.6	2	1.3	0.1	2655	4283	9066	1160	61.98925986	41	42	32	6.129	5	79.56	5.11	204	1.227	2.25	NA	1	2	3
1088	46367	64	2	21503.09482	851	141	1	53	4	63.92	6.2	3.4	1.6	2.125	0.5	2438	2900	6336	2833	84.06896552	40	15	16	5.456	8.21	122.88	7.49	144	1.356	2.25	1	1	3	NA
1089	46368	72	1	10413.39555	1462.8	19.5	2	68	5	33.52	3.4	2	1.1	1.818181818	0.1	2115	3191	5120	998	66.28016296	40	37	29	5.043	7.5	72.49	5	183	1.421	2.35	2	1	2	NA
1090	46372	74	2	53863.26206	735.4	51	2	62	4	24.24	8.9	5.4	2.3	2.347826087	0.2	2022	3392	5379	664	59.61084906	38	13	18	4.991	5	62.76	4.94	128	1.195	2.175	1	NA	2	NA
1091	46379	67	2	25531.82182	729.7	3.5	2	49	4	24.2	5.7	2.3	2.5	0.92	0.1	2996	3716	7119	3080	80.62432723	42	15	20	4.163	3.57	72.49	5	108	1.13	2.35	1	NA	2	1
1092	46384	68	2	19889.42144	1355.8	6	1	54	2	20.7	3.6	2.4	0.9	2.666666667	0	3207	4422	8780	2185	72.52374491	43	27	31	5.327	5	68.95	5.77	267	1.098	2.35	1	NA	2	NA
1093	46385	66	2	60205.09157	861.5	63	1	42	2	28.72	9	5	2.9	1.724137931	0.3	4839	5889	12978	5091	82.17014773	48	44	31	4.629	3.21	88.4	6	112	1.227	2.475	1	1	1	NA
1094	46386	67	2	94338.74038	1036.6	19	1	51	5	26.25	10.4	7.1	2.3	3.086956522	0.2	4302	5840	11761	3088	73.66438356	50	34	34	4.241	5	86.63	5.38	130	1.259	2.55	1	NA	2	NA
1095	46389	67	1	27640.9212	577.3	16	1	79	5	24.27	9.9	6.3	2.5	2.52	0.3	2644	4543	9284	786	58.19942769	43	16	27	4.086	7.5	125.53	6.33	135	0.84	2.35	1	1	2	1
1096	46394	70	1	41833.97579	463.6	33	1	66	4	33.51	6.3	3.6	1.8	2	0.4	2540	3903	6607	1300	65.07814502	41	38	28	4.008	5.71	81.33	5.11	118	1.066	2.25	1	1	2	3
1097	46397	68	2	23050.20245	858.7	9	2	58	2	27.12	4.4	1.9	1.9	1	0.1	2149	2861	4938	1744	75.11359664	40	20	25	7.732	1.79	59.23	5.66	155	1.098	2.425	1	NA	2	1
1098	46405	63	1	24675.06859	922.8	24.5	2	61	3	36.91	6.4	4.2	1.3	3.230769231	0.3	2698	3444	8535	2522	78.33914053	42	32	32	5.844	4.64	63.65	5.72	159	1.098	2.425	1	1	2	NA
1099	46406	65	1	27170.13428	666.1	35	1	76	3	25.46	9	6	1.8	3.333333333	0.2	1609	2952	5151	417	54.50542005	37	23	22	4.293	5.71	90.17	5.05	106	1.001	2.25	1	1	2	3
1100	46408	66	1	17050.21189	835.9	19.5	1	56	2	27.29	8.2	6.3	0.9	7	0.3	3933	5564	9702	2463	70.68655643	45	41	25	5.586	7.5	90.17	5.44	140	0.872	2.375	1	NA	2	NA
1101	46410	64	2	22452.66656	670.2	10	2	54	2	27.53	5.8	2.5	2.7	0.925925926	0.2	2359	2643	8034	4038	89.25463488	42	23	29	6.853	3.57	48.62	4.33	177	1.098	2.425	1	NA	2	NA
1102	46412	62	1	20229.88196	689.7	40.5	2	68	1	34	NA	NA	NA	#VALUE!	NA	1711	2191	6170	1532	78.09219534	43	21	23	4.37	5	63.65	5.72	108	1.453	2.475	2	1	2	NA
1103	46425	68	1	22311.77178	466.4	7	1	50	5	28.83	7.3	4	2.5	1.6	0.2	3248	4101	10121	3236	79.20019507	40	35	30	4.603	3.93	81.33	5.27	167	1.356	2.225	1	NA	2	NA
1104	46428	67	1	10303.44593	873.8	26	1	71	3	34.23	6.6	4.2	1.7	2.470588235	0.3	3491	5235	9045	1588	66.68576886	40	15	21	4.991	5	99.01	6.11	121	1.098	2.325	1	1	2	3
1105	46433	62	1	15642.99012	951	13	2	42	3	32.65	6.3	3.7	2	1.85	0	2181	2508	6603	3209	86.96172249	37	23	21	4.344	2.86	37.13	11.6	84	1.292	2.3	NA	NA	1	NA
1106	46436	68	1	29007.45415	660.6	10.5	1	46	2	29.06	5.7	3.9	1.3	3	0.1	3152	3736	7449	3754	84.36830835	42	23	26	4.551	5	99.01	12.77	162	0.904	2.35	2	1	1	NA
1107	46440	72	1	20612.37497	782.9	5	2	48	4	20.92	9.9	5	3.9	1.282051282	0.2	2016	2537	5663	1978	79.46393378	43	16	24	5.715	2.14	63.65	4.83	125	1.066	2.375	1	NA	2	1
1108	46442	62	1	4777.76733	499.4	61	2	66	4	32.13	8	4.5	2.6	1.730769231	0.1	1515	2014	4299	1324	75.22343595	42	19	17	5.508	3.93	81.33	5.44	156	1.227	2.375	2	1	2	NA
1109	46447	71	2	5113.985383	1253	6.5	2	65	1	23.15	8.1	4.4	3	1.466666667	0.1	1811	2192	3848	2003	82.61861314	41	16	24	6	5	55.69	4.83	149	1.324	2.375	2	1	2	NA
1110	46449	59	1	23615.72368	1060.5	5.5	1	51	2	39.97	9	4.8	3.2	1.5	0.2	3101	4100	10411	2376	75.63414634	40	22	22	4.448	3.93	87.52	4.94	136	0.904	2.4	1	NA	1	1
1111	46451	64	2	31113.95112	924.3	29.5	2	75	3	30.01	6.3	3.3	2	1.65	0.1	2098	2423	5609	2560	86.58687577	43	25	23	5.379	7.5	122.88	4.77	149	0.904	2.375	1	1	2	3
1112	46452	62	2	16410.97681	683.6	26.5	1	67	3	24.86	6.1	3.1	1.7	1.823529412	0.4	2866	3921	8427	2030	73.09359857	42	30	29	4.034	3.93	105.2	5.05	193	1.098	2.3	2	NA	2	NA
1113	46457	69	1	120766.6669	805.6	18.5	1	43	4	25.28	5.6	3.2	1.6	2	0.1	3761	4253	9002	4904	88.43169527	42	46	28	6.93	5.71	90.17	5.55	109	1.066	2.375	1	2	2	NA
1114	46458	62	1	6081.057146	673	16.5	1	61	4	23.55	7.3	4.7	1.9	2.473684211	0.1	2599	3220	7055	2208	80.71428571	45	16	18	4.008	3.57	99.01	6.55	113	1.162	2.425	1	1	2	NA
1115	46468	59	1	10629.28479	690	16	2	60	2	24.51	4.5	2.2	1.8	1.222222222	0.2	2211	2560	4069	2235	86.3671875	43	24	24	7.81	5.36	81.33	6.16	204	1.388	2.425	1	1	2	NA
1116	46470	61	2	64692.84828	653.3	10.5	1	66	3	29.06	6.1	3.8	1.6	2.375	0.2	3419	4069	9221	4100	84.02555911	41	28	25	3.62	6.78	69.84	6.94	134	1.033	2.25	1	NA	1	3
1117	46475	66	2	8621.915524	609	13	1	60	4	27.43	3.7	1.5	1.6	0.9375	0.1	2679	3341	7861	2280	80.18557318	47	21	23	4.784	4.28	120.22	10.05	104	0.904	2.4	1	1	2	2
1118	46476	66	1	12749.52363	522.2	17	2	73	1	27.59	4.9	2.4	1.9	1.263157895	0.1	1540	1895	5169	1886	81.26649077	40	15	22	4.707	4.28	63.65	4.88	104	1.162	2.45	2	NA	2	NA
1119	46477	61	1	68146.55556	539.6	50.5	1	68	4	38.18	8	4.1	2.7	1.518518519	0.2	1734	2534	6227	910	68.42936069	41	16	19	3.077	11.42	187.41	4.88	118	1.679	2.25	1	1	1	3
1120	46481	68	2	28128.54357	883.9	27.5	1	75	5	26.64	8.4	4.8	2.9	1.655172414	0.2	3604	5010	8592	2332	71.93612774	45	11	25	5.534	6.78	104.31	4.55	106	1.13	2.575	1	1	2	NA
1121	46484	62	2	101729.7969	639.1	74	2	54	3	40.66	6.3	4	1.7	2.352941176	0.3	2304	3704	4992	1159	62.20302376	41	15	17	5.456	5	67.18	5.05	123	1.098	2.225	1	NA	2	3
1122	46485	64	1	11614.81534	880.2	12.5	2	53	2	32.55	6.3	3.2	2.4	1.333333333	0.1	1904	2594	5009	1359	73.4001542	43	26	33	4.913	6.78	63.65	4.77	175	1.13	2.325	2	NA	2	NA
1123	46486	72	1	23635.24232	1343.9	22.5	1	49	4	29.55	5.9	3.2	2.1	1.523809524	0.2	4007	4762	10461	5435	84.14531709	42	31	21	4.577	6.07	90.17	5.94	69	1.098	2.225	1	NA	2	3
1124	46490	67	1	22521.08584	640.4	5.5	1	53	3	25.36	7.7	3.8	3	1.266666667	0.2	3867	5031	9367	3383	76.86344663	43	19	24	5.896	5	90.17	5.33	136	1.937	2.375	1	NA	2	1
1125	46493	61	1	10489.62303	707.2	19.5	2	66	3	29.86	6.6	4	1.9	2.105263158	0.2	2303	3074	6926	1787	74.91867274	40	15	24	6.025	5.36	116.69	8.72	180	1.13	2.325	2	1	1	NA
1126	46495	62	2	33905.94515	396.7	27	2	75	4	26.34	5.1	2.9	1.6	1.8125	0.2	1814	3017	4521	678	60.12595293	42	24	23	5.637	8.21	109.62	7.55	138	1.259	2.325	2	1	2	3
1127	46496	61	1	13772.77697	638.8	17	2	63	4	42.03	4.9	1.8	2.3	0.782608696	0.1	2262	2692	7159	2776	84.02674591	38	21	29	6.387	7.5	116.69	5.83	181	1.485	2.375	2	1	1	NA
1128	46497	67	2	7080.744171	560.3	12	1	64	2	29.87	6.3	2.5	2.7	0.925925926	0.4	2567	3458	7635	1883	74.23366108	40	27	27	6.491	4.64	81.33	6.11	183	1.388	2.35	1	1	1	3
1129	46501	69	1	45575.48908	596.5	8.5	2	74	2	30.74	8.1	5.3	1.9	2.789473684	0.4	711	1847	1622	234	38.49485652	37	15	21	6	3.93	81.33	5.22	164	1.453	2.3	1	NA	2	3
1130	46504	72	1	22345.22775	874.7	9	2	42	3	26.82	10.1	5.1	4.4	1.159090909	0.1	3228	4283	7939	2852	75.3677329	42	13	16	5.896	3.21	54.81	5.66	96	1.033	2.325	2	NA	2	NA
1131	46509	62	1	19187.0816	554	38	1	56	4	33.41	6.1	3.9	1.5	2.6	0.1	2970	3751	8304	2715	79.17888563	43	25	25	3.905	6.43	116.69	10.16	120	1.162	2.4	2	1	1	NA
1132	46514	59	2	66675.57423	460.1	22	2	61	3	25.05	10.7	6.4	2.9	2.206896552	0.5	2174	3369	6173	895	64.52953399	45	26	26	5.87	4.64	63.65	5.05	168	1.259	2.5	1	NA	2	3
1133	46522	61	2	87876.92633	844	15	2	61	4	31.09	7.1	4.5	1.7	2.647058824	0.3	2236	2749	7238	2540	81.33866861	47	26	24	4.448	4.64	59.23	5.94	153	1.033	2.3	1	2	2	3
1134	46523	59	1	86210.80218	716.1	11.5	1	50	4	48.56	9.3	5.2	2.9	1.793103448	0.2	3891	5097	7585	3357	76.33902295	39	53	39	5.275	3.21	72.49	5.72	161	1.162	2.25	1	NA	2	3
1135	46526	60	1	95049.18628	547.4	15	2	55	4	24.39	7.2	4	2.2	1.818181818	0.3	2389	3345	6683	1655	71.4200299	47	14	18	5.456	2.86	81.33	5.22	125	1.356	2.45	1	NA	2	3
1136	46531	59	1	6890.986368	1085.7	29	1	69	2	38.38	10	6.2	2.3	2.695652174	0.4	1026	1370	3914	748	74.89051095	42	29	26	4.551	4.28	107.85	7.27	179	1.227	2.275	1	1	1	3
1137	46532	63	1	28416.35196	458.7	17	1	40	4	28.57	11.3	8.1	2.1	3.857142857	0.4	3767	4868	9546	3258	77.38290879	43	26	25	5.224	3.93	99.01	5.38	122	1.13	2.5	1	NA	2	1
1138	46533	72	2	20772.36709	803.5	3.5	2	43	3	31.91	6.9	2.6	3.7	0.702702703	0.1	2081	2774	5619	1592	75.01802451	38	17	16	3.646	3.57	41.55	5.16	88	1.227	2.2	1	1	2	1
1139	46536	61	1	30969.97841	1017.5	46	2	79	2	30.96	5.9	3.8	1.6	2.375	0.1	1805	2550	4372	1093	70.78431373	38	18	13	4.293	5.36	72.49	5.22	148	1.162	2.425	1	1	2	NA
1140	46537	66	1	17724.3743	1335.6	20	1	59	5	30.77	4.1	2.3	1.3	1.769230769	0.1	3205	3874	8550	3636	82.73102736	43	39	30	6.103	4.64	63.65	5.66	97	1.098	2.275	2	NA	2	NA
1141	46547	60	1	34654.28823	472.6	28.5	1	74	3	29.22	7.1	4.7	1.7	2.764705882	0.1	3273	4154	7618	3277	78.79152624	43	14	22	5.069	6.07	90.17	5.33	119	1.259	2.375	1	NA	2	NA
1142	46554	63	2	119313.6231	885.9	13	1	48	5	28.12	3.8	2	1.4	1.428571429	0.1	3801	5006	8522	3106	75.92888534	44	18	18	5.974	5.36	127.3	5.27	112	1.066	2.2	1	NA	2	NA
1143	46559	63	1	22480.35052	465.5	22.5	2	71	4	38.58	8.1	5.1	2.3	2.217391304	0.1	2061	2965	3942	1274	69.51096121	41	21	25	3.414	11.42	125.53	4	119	1.195	2.35	2	NA	1	3
1144	46562	73	2	7293.317905	864.3	11.5	1	70	2	29.85	5.1	3	1.6	1.875	0.1	3049	4075	7950	2359	74.82208589	41	22	24	5.767	4.64	63.65	5.33	121	1.292	2.325	1	NA	2	3
1145	46563	69	2	41825.34509	967.2	111.5	1	60	5	31.72	5.3	3.2	1.3	2.461538462	0.1	2627	3657	7237	1703	71.8348373	46	32	35	4.241	5.36	68.07	4.83	125	1.485	2.45	1	1	2	3
1146	46564	71	1	7870.42862	899.5	12	2	65	1	23.91	12.4	9.3	2.1	4.428571429	0.3	1254	2215	3161	406	56.61399549	42	16	18	4.241	3.21	54.81	4.72	134	1.388	2.35	2	1	2	1
1147	46565	69	2	21872.87901	2950.2	21	2	42	5	21.53	7.3	4.9	1.5	3.266666667	0.3	2886	3486	8330	3097	82.78829604	38	17	17	4.681	3.21	67.18	4.44	98	1.098	2.275	2	NA	2	NA
1148	46569	64	1	27833.43187	615.5	12	2	63	3	31.63	5.7	3	2	1.5	0.2	2090	2611	6761	2087	80.0459594	39	15	22	3.931	2.14	72.49	4.88	122	1.292	2.35	2	1	2	1
1149	46570	67	1	7428.910957	588.1	8	1	61	2	29.1	5.9	3.5	1.6	2.1875	0.1	2893	4272	7811	1467	67.72003745	41	14	22	5.25	2.86	81.33	5.44	113	1.13	2.4	1	1	1	1
1150	46571	66	2	7176.594714	1339.5	23.5	2	61	3	25.71	7.6	4.5	2.3	1.956521739	0.1	2317	2847	7058	2539	81.38391289	42	28	28	4.293	4.64	94.59	7.33	142	1.195	2.4	1	1	2	NA
1151	46574	69	1	22538.48111	593.4	13	2	41	5	23.87	5.7	2.9	2.4	1.208333333	0	3311	3995	6744	3817	82.87859825	40	16	17	4.707	3.21	54.81	4.77	96	1.033	2.3	2	NA	2	NA
1152	46575	62	2	59291.47205	719	18	2	62	3	27.28	5	3.8	0.7	5.428571429	0.1	1775	2041	6419	2957	86.96717295	44	17	25	4.163	3.93	61.88	6.22	268	1.195	2.3	2	NA	2	NA
1153	46577	62	2	48298.36672	541.9	31.5	1	62	5	22.67	4.3	2.6	1.1	2.363636364	0.2	3570	5161	10326	2138	69.17264096	48	34	25	4.836	5.71	95.47	5.55	126	1.033	2.4	1	NA	2	2
1154	46578	64	2	10555.02844	799.2	16.5	1	72	2	24.14	7.4	4.6	2	2.3	0.1	2468	3405	7880	1573	72.48164464	45	19	21	5.637	5.36	83.1	4.88	130	1.066	2.4	1	1	1	NA
1155	46580	63	2	96356.53903	534.4	47.5	2	58	3	41.47	8.5	5.8	2	2.9	0.3	2660	3305	7950	2842	80.48411498	43	53	39	5.974	5	81.33	5.72	162	1.292	2.375	1	NA	2	NA
1156	46594	74	2	8963.329353	1397.9	26	2	60	3	28.36	7.1	3.4	3.1	1.096774194	0.2	2235	2702	5922	2736	82.71650629	41	21	20	4.732	3.93	70.72	8.22	135	1.162	2.25	1	1	3	NA
1157	46597	62	2	22151.32216	453.1	8.5	1	45	2	34.76	7.3	4.5	2.1	2.142857143	0.1	2978	4000	7795	2262	74.45	43	46	32	6.517	4.28	67.18	6.55	147	1.13	2.325	1	NA	1	NA
1158	46600	65	2	133678.2268	851	13.5	2	47	5	26.87	9.9	5.8	3.1	1.870967742	0.2	3067	4188	7793	2215	73.2330468	42	28	25	8.508	2.5	59.23	4.27	117	1.421	2.325	1	NA	2	1
1159	46603	60	1	41088.87431	971.6	12	2	73	3	30.93	6.4	3.3	2.6	1.269230769	0.1	1416	2231	3284	600	63.46929628	42	14	18	5.637	6.78	63.65	5	144	1.485	2.375	1	1	1	NA
1160	46606	59	2	100527.5688	1567.6	10	1	59	3	27.57	9.8	5.2	3.4	1.529411765	0.3	4023	4875	11825	4373	82.52307692	44	26	23	5.25	2.14	86.63	6.22	94	1.162	2.35	NA	1	2	3
1161	46609	64	2	57872.97769	625	12	2	61	4	23.23	9.4	4.8	3.2	1.5	0.3	2261	2838	7011	2366	79.66878083	40	19	18	5.12	5.36	72.49	4.55	139	1.292	2.325	1	NA	2	NA
1162	46625	64	1	21246.97885	715.7	5	2	51	4	21.36	9.5	6.5	2.5	2.6	0	2553	2774	5434	4186	92.0331651	44	19	26	7.758	2.5	54.81	4.27	154	1.001	2.5	1	NA	2	1
1163	46627	71	2	9076.754241	595.4	27	2	73	1	27.43	6.9	3.7	2.4	1.541666667	0.2	1842	2499	5179	1290	73.70948379	38	23	27	6.129	5	73.37	11.05	112	1.001	2.325	2	NA	2	3
1164	46642	66	1	10176.57327	1373.5	22.5	1	61	1	23.22	5.9	3.7	1.7	2.176470588	0.1	3939	4992	10460	3755	78.90625	46	27	35	4.681	4.28	72.49	5.77	174	0.969	2.325	1	1	2	NA
1165	46649	67	1	80702.13542	791.3	23.5	2	42	5	22.09	7.1	4.5	1.8	2.5	0.3	3562	4364	8933	3601	81.6223648	40	12	21	5.456	5	63.65	4.27	101	1.001	2.275	1	NA	2	3
1166	46656	59	2	11060.89768	483.4	16	1	70	1	24.89	5.4	3.8	0.9	4.222222222	0.2	1603	4484	3919	271	35.74933095	42	19	22	4.319	7.5	123.76	6.11	114	1.356	2.4	2	1	1	3
1167	46657	67	1	28102.55699	1128.6	24	1	74	3	37.77	8.8	4.7	2.7	1.740740741	0.4	1729	2649	5992	840	65.26991317	43	19	23	4.189	6.78	81.33	6.16	158	1.162	2.35	1	NA	2	3
1168	46659	62	2	26723.59398	510.4	11.5	2	48	3	32.38	6.6	4.5	1.7	2.647058824	0.1	2715	3259	7676	3267	83.30776312	43	18	20	7.81	3.21	67.18	4.77	118	1.195	2.275	1	NA	2	NA
1169	46663	60	2	24673.92963	1125.1	3.5	1	46	3	27.19	12.1	9	2.4	3.75	0.1	3926	4840	10852	4197	81.11570248	40	21	23	5.612	2.14	86.63	5.5	141	1.033	2.125	1	NA	2	1
1170	46664	60	1	72431.45769	1135.6	3.5	1	47	4	22.43	7	4.6	2	2.3	0	3898	5790	9279	2264	67.32297064	48	17	23	4.991	4.28	90.17	5	127	0.969	2.475	1	NA	2	1
1171	46665	70	1	68928.20176	484.6	19	1	57	5	23.97	3.9	2.1	1.4	1.5	0.1	2553	4921	6826	952	51.87969925	46	32	39	6.362	6.43	99.01	5.77	149	1.066	2.4	1	NA	2	3
1172	46674	65	2	7946.336064	1052.5	19	2	69	1	31.08	5.9	3.1	2	1.55	0	2242	2713	4522	2860	82.63914486	43	92	61	4.551	3.21	62.76	5.94	162	1.13	2.35	2	2	2	NA
1173	46682	73	2	28257.39153	1074.9	6.5	2	51	4	29.97	6.8	3.3	2.9	1.137931034	0.1	2937	3430	8185	4145	85.62682216	38	14	20	5.896	4.64	65.42	4.33	119	1.066	2.275	1	NA	2	NA
1174	46691	62	1	15642.99012	774.2	19	2	40	1	34.98	6.1	2.9	2.5	1.16	0.1	2882	3269	6665	4047	88.16151728	44	41	40	6	3.93	45.97	5.55	154	1.098	2.375	2	NA	2	NA
1175	46692	63	2	32585.05768	755.5	31	1	78	3	26.14	5	3.1	1.5	2.066666667	0.1	2581	3202	8952	2737	80.60587133	44	35	40	5.922	4.64	87.52	5.27	285	0.936	2.275	2	1	2	NA
1176	46704	59	1	21246.8262	1221.4	16	1	59	3	35.16	6	3.3	2.2	1.5	0.1	2888	4065	8765	1595	71.04551046	41	44	38	6.362	2.86	81.33	6.38	148	0.904	2.55	1	NA	1	NA
1177	46710	74	2	6025.532935	1203.8	19.5	1	60	1	32.87	6.9	3.9	2.2	1.772727273	0.3	3045	4295	8564	1942	70.89639115	40	21	22	5.586	5	96.36	6.44	109	1.033	2.35	1	NA	2	NA
1178	46713	60	1	95049.18628	634.9	44	2	51	3	33.06	5	3	1.4	2.142857143	0.2	2930	3500	6545	4246	83.71428571	37	14	17	5.948	4.28	63.65	5.27	125	1.195	2.3	1	1	2	NA
1179	46716	70	2	45097.86345	627.8	15	2	52	5	30.97	7.8	3.4	3.4	1	0.2	2040	2703	6129	1644	75.47169811	37	16	21	3.776	3.21	66.3	5.5	143	1.098	2.325	2	1	2	3
1180	46717	72	1	29098.73049	636.4	59	2	49	4	31.8	5.5	2.1	2.4	0.875	0.5	2419	3058	5955	2346	79.10398954	40	23	24	4.732	5	54.81	6.16	157	0.936	2.225	1	2	2	3
1181	46722	74	2	19714.51964	917	9	1	52	4	23.97	7.8	5.4	1.5	3.6	0.2	3367	4820	14144	1640	69.85477178	42	13	21	4.991	2.14	92.82	4.94	126	1.421	2.3	1	NA	2	2
1182	46731	70	2	6930.174783	521.8	38.5	2	62	3	36.64	11	8.5	2.1	4.047619048	0.1	2533	2958	6873	3342	85.63218391	42	15	20	3.879	12.85	106.96	9.71	135	1.324	2.35	1	1	1	NA
1183	46732	62	1	6784.342159	753.9	25	1	77	1	26.49	NA	NA	NA	#VALUE!	NA	3111	4297	10066	1863	72.39934838	41	22	30	4.008	3.57	81.33	4.72	116	1.098	2.375	1	NA	2	3
1184	46740	66	1	24976.64673	858.3	21.5	2	44	5	32.22	6.7	4.5	1.5	3	0.2	2673	3376	7421	2701	79.17654028	41	12	19	4.888	3.57	54.81	5.66	137	1.098	2.35	2	NA	2	NA
1185	46750	65	1	14950.79529	905	11	1	45	1	29.37	5.1	2.7	1.8	1.5	0.1	3139	3668	10289	4267	85.57797165	44	29	20	5.353	3.57	63.65	5.22	114	1.033	2.35	2	NA	2	1
1186	46753	65	2	18832.37897	990	8.5	1	59	5	22.67	6.1	3.8	1.6	2.375	0.2	3793	4629	8255	4731	81.93994383	46	24	29	6.051	3.57	65.42	5.61	120	0.969	2.35	1	1	2	1
1187	46761	70	2	13002.79322	700.1	16.5	2	65	4	27.17	4.2	2	1.7	1.176470588	0.1	2559	3135	10145	3087	81.62679426	41	14	18	5.379	5.71	78.68	5.27	144	1.162	2.375	2	NA	2	NA
1188	46764	68	1	14337.4913	1184.4	6.5	2	64	4	18.47	8.1	NA	NA	#VALUE!	NA	1303	1781	4508	842	73.16114542	25	8	11	4.06	10.71	284.65	4.27	122	1.55	1.975	1	1	2	3
1189	46768	63	2	96356.53903	1342.9	10	2	59	5	26.57	4.6	2.4	1.4	1.714285714	0.2	1856	2947	5385	740	62.97930098	45	19	20	5.586	3.21	59.23	5.27	115	1.098	2.3	1	2	2	1
1190	46770	66	2	26539.21248	823.4	5.5	2	70	4	28.87	6.9	4.9	1.4	3.5	0.1	2593	3443	6566	1975	75.31222771	45	20	28	6.594	4.64	100.78	4.5	117	1.324	2.375	1	1	2	1
1191	46776	60	1	34984.67872	558.1	9	2	73	3	22.06	5.8	3.1	1.9	1.631578947	0.2	1412	2108	4097	601	66.9829222	42	28	35	3.62	5	54.81	4.66	163	1.485	2.275	1	NA	2	3
1192	46777	74	1	24647.07059	630.4	13	2	45	4	30	5.1	3	1.4	2.142857143	0.2	2413	2841	6909	3032	84.93488208	43	15	18	4.913	2.14	61.88	5.38	134	0.936	2.6	2	NA	2	NA
1193	46778	62	2	11496.99784	436.2	37.5	1	73	1	26.9	8.7	5.6	2.1	2.666666667	0.4	3587	4632	11384	3419	77.43955095	46	21	30	5.844	5.36	70.72	10.1	176	1.292	2.3	2	NA	2	NA
1194	46781	65	2	18180.5719	791.6	28.5	2	71	2	29.79	5.4	3.1	1.6	1.9375	0.1	1861	2456	5080	1553	75.77361564	42	21	25	5.793	7.14	102.54	5.66	164	1.227	2.325	1	1	2	NA
1195	46784	61	2	22855.94493	956.5	9.5	2	41	2	31.27	6.2	3.6	2	1.8	0.1	2253	2919	5633	1973	77.18396711	41	23	25	3.233	2.5	52.16	5.11	117	1.485	2.2	1	NA	2	NA
1196	46794	61	2	35511.88833	660.7	9.5	2	51	4	33.98	7.1	3.7	2.9	1.275862069	0.1	2756	3272	5884	3556	84.22982885	41	22	21	5.301	4.28	75.14	4.94	123	1.033	2.375	1	1	2	NA
1197	46800	63	1	50485.97866	632.3	19.5	1	68	5	31.69	6.6	4.2	1.7	2.470588235	0.2	4173	5277	13519	4029	79.07902217	44	29	28	5.198	10.35	107.85	4.77	150	0.936	2.225	1	1	2	NA
1198	46812	65	1	91292.70461	836.9	9.5	2	58	5	33.33	8.7	5.9	2.1	2.80952381	0.1	2726	3437	6548	2592	79.31335467	40	24	18	4.888	6.07	63.65	4.94	94	1.227	2.375	1	1	2	NA
1199	46823	69	1	33172.9104	553.9	32.5	2	52	4	35.5	5.7	3.4	1.7	2	0.3	2521	2942	6297	3017	85.6900068	42	26	22	5.069	4.28	54.81	5.16	151	1.324	2.375	2	NA	2	NA
1200	46825	64	1	22224.40517	1056.1	8.5	2	55	3	28.19	5.6	3	2.1	1.428571429	0.1	2454	2888	6446	2699	84.97229917	38	14	22	6.413	2.5	81.33	4.55	134	1.195	2.25	1	NA	2	1
1201	46828	60	1	11227.33507	685.9	7.5	1	72	3	32.23	11.8	7.1	3.4	2.088235294	0.5	2303	3087	7318	1720	74.6031746	44	31	31	3.957	4.28	99.01	5.66	157	0.936	2.35	1	1	2	3
1202	46835	65	2	44551.57937	1293.3	10	1	49	3	25.28	7.7	4.3	2.5	1.72	0.2	3105	3827	8505	3387	81.13404756	42	28	26	4.5	2.86	69.84	5.38	119	1.001	2.3	1	NA	2	3
1203	46836	62	2	109911.7989	582.1	18	2	53	5	28.96	8.6	5.9	1.8	3.277777778	0.1	1862	2592	5445	1138	71.83641975	45	19	20	5.146	4.28	58.34	5.16	130	1.227	2.275	1	NA	2	NA
1204	46838	60	1	29506.01983	644.5	48.5	1	75	5	28.11	8.7	5.1	2.6	1.961538462	0.2	3914	4685	15650	5160	83.54322305	42	27	27	4.629	5	90.17	5.66	165	1.195	2.45	1	NA	2	3
1205	46839	73	1	18473.25135	625.2	15	1	42	1	24.1	5.9	3.5	1.7	2.058823529	0.2	3998	5214	11464	3499	76.67817415	45	20	30	6.517	3.21	91.05	4.55	126	1.066	2.45	1	NA	2	1
1206	46840	69	2	10388.15177	907	7	2	61	4	35.18	7.1	4.4	2.1	2.095238095	0.2	2115	2666	5410	2035	79.33233308	39	21	27	5.663	6.43	124.64	3.94	161	1.518	2.375	1	1	2	1
1207	46841	61	2	22855.94493	543.7	12.5	2	49	3	26.13	7.8	4.3	2.8	1.535714286	0.1	3108	3929	8079	2741	79.10409773	42	14	18	6.387	5	50.39	4.61	127	1.195	2.3	1	NA	2	3
1208	46843	70	2	9591.103396	812.7	16	1	54	1	29.06	8.1	4.9	2.5	1.96	0.1	3416	4208	10651	3732	81.17870722	42	20	20	3.905	5	87.52	5.72	109	0.969	2.3	1	1	2	2
1209	46846	66	2	10980.89514	745.2	45.5	2	78	1	25.02	8.9	3.7	4	0.925	0.6	1463	2054	4369	736	71.22687439	39	33	36	4.732	3.57	53.04	4.72	155	1.066	2.3	2	NA	2	NA
1210	46851	61	2	15341.96447	729.7	44	2	54	1	32.75	4.7	2.4	1.5	1.6	0.4	1481	2091	3206	982	70.82735533	43	25	25	4.241	4.28	42.43	6.16	127	1.421	2.375	2	1	1	3
1211	46853	63	2	51939.93303	878.2	12.5	1	61	2	35.1	8.9	5.5	2	2.75	0.4	3904	5041	10038	3421	77.4449514	41	41	34	4.965	5.71	88.4	4.88	149	1.033	2.25	1	1	2	3
1212	46854	66	2	95189.46918	1476	11.5	2	45	4	37.13	7.3	3.6	2.6	1.384615385	0.3	2666	3740	5671	1974	71.28342246	44	31	25	4.577	3.93	83.1	7.11	164	1.292	2.35	2	NA	2	NA
1213	46857	60	2	41119.99046	967.3	3.5	2	72	2	28.32	5.5	4.1	0.9	4.555555556	0	1773	3035	5185	648	58.4184514	38	16	21	3.724	4.28	61	5.27	95	1.388	2.3	2	1	2	3
1214	46861	64	2	62937.03476	1038.9	19	2	63	5	24.06	10.1	5.9	3.7	1.594594595	0.1	2824	4022	7642	1747	70.21382397	44	16	22	4.784	3.93	79.56	4.72	122	1.195	2.45	2	NA	2	1
1215	46862	60	1	63922.77837	611.7	7	1	50	4	24.37	7	4.5	1.8	2.5	0.1	4052	7069	11526	1749	57.320696	46	23	21	4.681	5	99.01	5.33	126	1.13	2.45	1	NA	2	3
1216	46864	64	1	79538.22115	647.4	12.5	2	46	4	22.41	6	4.2	1.4	3	0.1	3206	3806	9668	3750	84.23541776	44	22	24	6.206	4.64	63.65	4.39	124	1.098	2.3	1	NA	2	NA
1217	46867	66	2	13575.29854	764.7	23	1	72	3	30.21	6.7	4.2	2.1	2	0.1	1855	2818	5159	813	65.82682754	42	16	18	5.56	4.28	76.91	6.94	125	1.001	2.425	1	1	2	3
1218	46883	63	2	10630.98433	870.9	52.5	2	55	2	26.92	4.7	2.5	1.6	1.5625	0.3	2428	3407	6050	1455	71.26504256	44	40	30	6.155	5	52.16	4.66	142	1.162	2.425	1	NA	2	NA
1219	46888	74	2	85616.77997	590.2	9	2	52	5	23.95	5.2	3.3	1.4	2.357142857	0.1	2984	3693	8366	3069	80.80151638	42	18	24	5.715	6.78	86.63	5.38	125	1.356	2.35	1	1	2	2
1220	46899	65	1	11392.07838	678.1	16	1	56	5	30.24	6.9	3.9	2.1	1.857142857	0.2	4158	4946	11737	5177	84.06793368	39	27	21	4.37	4.28	81.33	5.66	147	0.969	2.225	1	1	2	3
1221	46900	63	2	80454.41821	1090.2	6.5	1	54	2	27.78	8.4	5.2	2.1	2.476190476	0.2	3424	4811	7334	2351	71.17023488	43	103	55	4.603	4.64	68.07	5.5	110	1.033	2.375	1	NA	2	1
1222	46901	73	1	17559.00133	713.9	15	1	40	3	26.55	6.8	4.1	1.9	2.157894737	0.1	4248	4918	11582	6238	86.37657584	43	52	31	7.189	5	76.02	5.16	112	1.033	2.4	1	NA	2	NA
1223	46905	69	2	14917.5715	1019.1	50	1	41	3	27.02	7.1	3.2	3	1.066666667	0.1	3541	4056	9867	4249	87.30276134	44	43	34	5.715	4.28	76.02	5.55	155	1.098	2.35	1	NA	2	NA
1224	46906	71	1	15708.13637	908	3.5	1	52	4	36.51	6.3	3.6	2	1.8	0.3	3592	4599	8245	3233	78.10393564	44	38	27	6.905	5.71	107.85	6.22	125	1.066	2.425	1	NA	2	1
1225	46907	61	2	15296.6702	712.5	3.5	1	58	1	27.1	6.2	3.1	2.4	1.291666667	0.1	2143	3128	5038	1332	68.51023018	41	29	25	5.87	3.21	74.26	5.33	133	1.033	2.25	1	2	1	1
1226	46914	62	1	17000.17909	900.6	52.5	1	44	3	27.49	5.2	2.1	2.1	1	0.1	3342	4057	9281	3652	82.37614	43	21	26	5.094	5.71	99.01	5	158	1.162	2.275	1	1	2	NA
1227	46916	59	1	13027.58664	371	20	2	75	2	34.7	5.8	3.3	1.5	2.2	0.5	1355	1615	3616	1677	83.90092879	40	29	30	4.862	7.5	134.37	4.88	244	1.227	2.275	2	1	2	NA
1228	46918	70	2	25438.31124	1113.7	14.5	1	40	4	45.85	8.1	4.8	2.5	1.92	0.2	3691	4378	12248	4726	84.30790315	42	27	23	3.982	5.36	83.1	4.44	147	1.259	2.375	1	2	2	NA
1229	46922	62	1	10354.79005	1104.7	15	2	52	1	25.44	6.8	2.8	3.3	0.848484848	0.1	2306	2886	5979	2412	79.9029799	42	37	51	4.629	4.28	63.65	5.22	165	1.033	2.35	2	1	2	1
1230	46926	66	2	9748.386471	1229.6	15	1	73	3	27.46	7.5	4.3	1.7	2.529411765	1	3440	4314	9078	3219	79.74038016	44	18	20	5.146	7.85	120.22	4.83	97	0.936	2.4	1	1	3	3
1231	46927	70	1	39992.69768	823	23.5	1	61	4	36.5	8.8	6	2	3	0.2	2376	4048	7459	988	58.69565217	43	27	24	3.517	5	81.33	6.72	136	0.936	2.35	1	1	2	3
1232	46928	67	2	13798.33806	670.4	22.5	2	79	3	25.14	4.9	3.1	1.3	2.384615385	0.1	1832	2661	6661	1105	68.84629838	37	17	25	3.879	7.14	66.3	4.5	161	1.13	2.375	2	1	1	NA
1233	46934	69	1	111452.4162	324.3	14	2	49	4	18.98	11	8.8	1.7	5.176470588	0.1	2665	3636	6679	1953	73.29482948	45	19	25	4.474	2.5	63.65	4.22	152	1.162	2.275	1	NA	2	1
1234	46936	62	1	6658.176784	921.8	21	1	75	3	22.08	NA	NA	NA	#VALUE!	NA	2608	3439	9521	1930	75.83599884	49	20	20	4.577	4.64	63.65	7.22	99	1.162	2.425	1	NA	2	NA
1235	46940	61	2	7332.134638	822.9	32.5	1	62	1	26.33	9.7	5.8	3.2	1.8125	0.2	3450	4741	8095	2631	72.76945792	42	11	16	6.387	5	87.52	14.65	111	1.195	2.425	1	NA	1	NA
1236	46951	60	2	34325.80861	566.9	10	1	78	1	15.25	12.5	6.4	4.4	1.454545455	0.5	2493	2645	5935	3040	94.25330813	41	19	28	4.319	5.71	76.02	5.22	198	1.227	2.275	1	NA	2	1
1237	46954	65	2	39713.681	831.3	3.5	2	54	4	37.11	6.8	2.8	3.1	0.903225806	0.1	2261	2734	6845	2725	82.69934162	43	34	33	5.534	2.86	72.49	4.33	162	1.227	2.325	2	NA	2	3
1238	46955	69	1	104663.6653	589.9	17.5	1	55	2	24.54	4.5	2.9	1	2.9	0.1	4953	6651	10976	4131	74.47000451	46	30	41	6.051	6.07	116.69	4.72	172	1.001	2.5	2	NA	2	NA
1239	46957	61	2	106601.8427	1129.1	15	2	42	5	21.25	5.5	3.2	1.7	1.882352941	0.1	2990	3520	7199	3674	84.94318182	44	24	21	5.25	5.36	83.98	5.77	109	1.259	2.4	2	NA	2	NA
1240	46971	68	1	64654.49873	565.7	34.5	2	67	5	24.94	8	4.1	3	1.366666667	0.2	1971	2425	5481	2222	81.27835052	43	19	22	5.767	5	63.65	4.94	146	1.292	2.325	1	NA	2	3
1241	46972	64	2	60045.7725	1377.8	19.5	2	66	3	22.1	5.7	2.9	1.9	1.526315789	0.3	2662	3489	7686	2146	76.29693322	40	22	24	6.206	6.07	72.49	5.22	152	1.356	2.525	1	1	2	NA
1242	46975	72	1	10017.47838	624.2	8	1	68	1	25.03	5.1	3	1.4	2.142857143	0.1	1253	3038	2691	353	41.24423963	41	19	26	7.189	6.43	116.69	5.38	144	1.195	2.45	1	1	2	1
1243	46983	67	2	31071.38419	934.1	14	1	70	3	31	4.9	3	1.2	2.5	0.1	3692	4272	10690	5434	86.42322097	47	27	35	5.069	6.43	90.17	5.77	161	0.807	2.225	2	NA	2	NA
1244	46985	64	2	25767.3127	841.4	5	1	49	2	20.17	5.5	2.6	2	1.3	0.2	2761	3593	5190	2840	76.84386307	35	69	161	5.586	4.28	64.53	4.27	152	1.227	2.425	1	1	2	1
1245	46987	62	2	11008.37228	775.1	15	1	56	1	30.78	5.9	2.4	2.6	0.923076923	0.4	2654	3289	8715	2637	80.69321982	41	28	31	6.31	6.43	82.21	6.72	193	1.066	2.325	1	1	2	3
1246	46990	67	2	21324.04806	1112.5	31	2	54	5	32.52	10.6	6.8	3	2.266666667	0	2065	2633	5854	1908	78.42764907	44	28	20	4.707	1.79	62.76	3.94	145	1.098	2.45	2	1	2	NA
1247	46997	72	1	26258.60029	386.5	58	2	41	2	28.62	5.4	3.2	1.4	2.285714286	0.4	2752	3387	6713	2793	81.25184529	43	27	22	5.663	6.43	54.81	4.94	103	1.259	2.425	1	NA	2	NA
1248	47002	67	1	32195.80834	684.8	12	1	42	3	31.1	9.9	7.1	2.4	2.958333333	0.1	3315	4616	9571	2263	71.81542461	44	83	53	6.103	3.21	107.85	5.05	160	1.259	2.475	1	NA	2	1
1249	47005	59	2	27716.51575	569.9	8.5	1	53	1	33.97	7.5	5	1.7	2.941176471	0.4	2201	3918	5781	881	56.17662072	41	22	22	3.776	3.21	53.92	6.61	135	1.098	2.275	1	NA	1	1
1250	47012	70	1	48498.28026	1666.1	20	2	61	5	24.28	8.9	5.1	2.8	1.821428571	0.4	2482	3445	6428	1717	72.04644412	45	17	20	5.379	6.43	81.33	4.88	119	1.066	2.85	1	NA	2	3
1251	47014	70	2	5123.618979	791.9	9	1	61	4	31.36	5.2	2.1	2.3	0.913043478	0.4	2765	3500	8698	2840	79	42	17	21	4.707	3.21	75.14	8.83	126	1.195	2.425	2	NA	1	3
1252	47025	65	1	26938.13404	1096.7	15.5	2	57	4	21.26	5.9	3.5	1.8	1.944444444	0.1	2810	4065	7355	1604	69.12669127	44	27	27	5.508	1.79	54.81	5.27	135	1.162	2.35	1	NA	2	3
1253	47031	64	2	92286.23553	3178.5	44	2	50	4	22.01	6.1	2.9	2.6	1.115384615	0.1	3430	4572	5685	2958	75.02187227	40	18	23	4.81	5	74.26	6.22	150	1.324	2.325	1	NA	2	2
1254	47042	71	2	32562.23459	1191.7	3.5	2	54	4	24.02	8.6	4.8	2.9	1.655172414	0.2	3138	4617	7197	1486	67.96621183	43	30	31	5.301	2.86	71.6	6.49	134	1.356	2.4	1	NA	2	1
1255	47044	71	2	76524.74192	548.8	13	2	66	4	30.27	8.2	5.1	2	2.55	0.4	827	1208	2193	467	68.4602649	38	12	20	5.637	6.78	72.49	7.44	109	1.162	2.35	1	NA	2	3
1256	47046	59	2	41612.16496	403.3	18.5	2	72	4	29.85	6.9	4.5	1.7	2.647058824	0.1	1590	2100	6120	1244	75.71428571	38	21	25	5.534	4.64	70.72	5.44	138	1.227	2.3	2	1	2	NA
1257	47053	61	1	24998.52014	2093.5	15	1	58	3	21.8	7.3	5.3	1.5	3.533333333	0.1	2710	3591	8249	2180	75.46644389	46	20	37	3.905	3.93	81.33	8.77	96	1.098	2.475	1	1	2	1
1258	47063	68	2	15951.03705	910.4	8	2	40	3	29.12	7.4	4.6	2.2	2.090909091	0.2	2624	3571	6904	1888	73.4808177	41	33	31	6.491	2.14	57.46	4.83	122	1.227	2.3	2	NA	2	NA
1259	47068	62	2	10179.58752	1243.9	20	2	62	2	23.88	8	NA	NA	#VALUE!	NA	1664	2240	5551	1203	74.28571429	39	13	23	5.146	14.99	689.52	11.82	150	1.162	2.175	1	1	1	NA
1260	47073	62	2	27269.72628	449.8	28	1	71	3	37.8	5.5	3.8	1	3.8	0.2	2563	4168	6736	1070	61.49232246	35	20	22	5.198	8.21	149.4	8.05	118	1.227	2.325	1	1	1	3
1261	47084	60	2	26471.8995	1173.8	11.5	1	55	2	23.54	6.5	3.5	2.3	1.52173913	0.1	3056	4678	6435	1405	65.32706285	41	35	32	4.034	3.93	101.66	5.27	135	1.162	2.4	1	NA	2	3
1262	47087	72	1	10413.39555	657.3	19	2	63	5	31.31	4.8	2.7	1.6	1.6875	0.1	1875	2355	6701	2216	79.61783439	42	26	31	6.155	4.28	72.49	4.77	152	1.421	2.325	1	NA	2	NA
1263	47097	70	2	4939.552099	928.5	21	1	60	4	29.38	5.7	3.2	1.9	1.684210526	0.1	3719	4933	10221	2695	75.39022907	43	34	32	5.25	4.64	84.86	4.39	165	1.13	2.4	1	NA	2	3
1264	47109	71	2	7221.43496	707.9	8	1	63	2	16.96	7.4	4.6	2.2	2.090909091	0.2	2249	2956	5669	1821	76.08254398	43	20	20	5.844	3.93	71.6	4.39	173	1.292	2.325	1	NA	2	1
1265	47111	63	2	119313.6231	879.4	3.5	1	47	3	22.64	7.1	4.5	1.8	2.5	0.2	1202	2951	2737	396	40.73195527	47	18	27	6.155	2.5	78.68	4.83	117	1.292	2.425	1	NA	2	1
1266	47116	68	2	25351.90316	1181.8	15.5	2	44	4	32.78	6.3	3.8	1.8	2.111111111	0.1	2919	3428	8306	3307	85.15169195	38	18	19	6.103	4.28	76.02	4.33	145	1.033	2.225	1	NA	2	NA
1267	47119	68	1	30959.84697	936.9	10.5	2	43	2	48.02	17.1	12.2	3.8	3.210526316	0.2	2483	3235	4806	2040	76.75425039	36	23	21	5.094	2.86	81.33	5.5	161	1.066	2.4	1	NA	2	2
1268	47121	70	1	9064.33865	797	15	2	56	1	36.59	10.6	5.6	4.2	1.333333333	0.3	2245	2554	6695	3804	87.90133125	41	34	33	5.715	4.64	63.65	5.22	126	1.195	2.275	1	2	2	2
1269	47132	66	2	8188.095788	1157.4	64	1	69	5	29.82	8.3	4.9	2.4	2.041666667	0.1	3537	4634	9251	2790	76.32714717	43	14	17	7.318	5.71	76.02	6.11	107	1.227	2.3	1	NA	2	3
1270	47141	62	1	10324.21947	1245.9	20	1	51	4	22.28	5.1	2.2	2.1	1.047619048	0.2	3357	4023	9758	3956	83.44519016	46	32	31	2.793	6.78	63.65	5.22	149	1.518	2.425	2	NA	1	NA
1271	47146	64	2	18839.4527	864.5	15.5	1	40	4	26.57	6.9	3.7	2.7	1.37037037	0.1	3881	4814	12397	3740	80.61902784	47	27	23	5.327	5.36	68.95	4.72	134	1.098	2.45	1	NA	2	NA
1272	47151	60	2	103314.91	1608.3	10	2	50	4	22.88	4	1.3	2	0.65	0.3	3651	4200	8694	4524	86.92857143	43	29	22	5.094	3.21	59.23	5.11	98	1.324	2.3	2	2	2	NA
1273	47154	60	1	52278.53845	773.1	15.5	1	65	5	43.45	7.6	4.5	2.2	2.045454545	0.1	2495	3392	6195	1763	73.55542453	43	45	41	4.112	8.57	125.53	4.66	112	1.033	2.375	1	1	2	3
1274	47157	68	2	27221.17119	421.4	16	1	70	5	27.99	6.8	4.2	2	2.1	0.1	2692	3380	9976	2578	79.64497041	45	29	32	4.526	3.93	59.23	4.77	105	1.13	2.275	1	1	2	3
1275	47158	70	1	78103.1466	929.3	28	1	49	5	27.13	7.5	5.4	1.6	3.375	0	3484	4071	10653	4711	85.58093834	45	26	23	6.232	6.07	72.49	6.05	120	1.195	2.425	1	NA	2	3
1276	47162	67	2	22468.66976	858.5	41.5	1	43	1	29.45	9	5.3	2.8	1.892857143	0.2	3251	3719	5804	4053	87.41597204	40	23	19	4.836	5	72.49	5.27	117	0.807	2.35	2	NA	2	NA
1277	47167	61	2	104430.8262	1840.2	35	1	56	3	25.76	6.3	3.7	1.9	1.947368421	0.2	4013	6205	10594	1888	64.67365028	43	30	24	5.25	7.85	88.4	4.22	126	1.356	2.4	1	NA	2	3
1278	47169	72	2	7928.063764	1001.3	16	1	64	1	43.83	5.7	3.1	1.7	1.823529412	0.1	2750	3338	4250	2796	82.38466147	40	61	46	5.198	6.07	64.53	5.27	162	1.098	2.15	1	NA	1	NA
1279	47175	60	1	52278.53845	700	33.5	1	68	5	27.81	6.3	2.6	2.2	1.181818182	0.6	4087	6130	11146	1890	66.6721044	48	30	36	3.388	4.28	107.85	5.61	164	1.066	2.425	1	1	2	NA
1280	47176	60	1	29506.01983	767.5	21.5	1	74	4	21.59	4.7	2.4	1.5	1.6	0.2	3489	5650	11715	1118	61.75221239	41	22	26	5.017	6.07	90.17	4.55	176	1.033	2.3	1	NA	2	3
1281	47179	73	2	49231.29009	650.9	50.5	1	62	5	25.18	5.7	2.6	2.1	1.238095238	0.4	3382	4525	11158	2668	74.74033149	44	20	24	5.224	5.36	99.01	5.55	130	1.033	2.4	1	NA	2	NA
1282	47186	68	1	11266.81054	685.6	3.5	2	60	5	23.3	5.7	2.7	2.4	1.125	0.1	2391	3513	6694	1206	68.06148591	45	12	19	4.189	3.21	90.17	4.22	117	1.647	2.35	1	NA	2	1
1283	47190	63	2	51939.93303	612	19	1	65	3	25.12	9.7	4.6	4.3	1.069767442	0.3	4548	6357	13005	2914	71.54318075	43	27	26	6.775	5.36	124.64	4.88	107	1.259	2.35	1	NA	2	NA
1284	47191	67	1	22614.28863	717.8	31	1	66	1	31.76	6.6	4	2	2	0.1	3369	4301	7467	3126	78.33062079	41	24	20	6.362	6.07	114.92	5.55	133	1.001	2.25	1	NA	2	NA
1285	47203	74	1	10569.38419	953.1	36.5	1	73	5	28.47	7	4.3	1.7	2.529411765	0.3	2745	3591	9043	2363	76.44110276	38	32	38	4.836	10	190.94	5.61	131	1.001	2.4	1	1	2	NA
1286	47212	67	1	18251.67461	1057.5	11.5	2	58	1	29.97	7.1	2.5	4	0.625	0.1	1517	2043	4739	1219	74.2535487	37	14	13	4.37	3.21	54.81	9.44	132	1.13	2.35	1	1	1	1
1287	47216	60	1	63922.77837	933.5	19.5	1	57	5	28.02	10.8	7.2	2	3.6	0.6	3439	4873	9088	2190	70.57254258	42	27	18	6.336	7.5	99.01	4.44	117	1.485	2.375	1	1	2	NA
1288	47217	62	1	81406.80441	1374.3	16	1	48	2	27.75	7.1	3	3.2	0.9375	0.2	2971	3582	8769	3730	82.94249023	43	35	33	5.198	5.36	54.81	5.38	117	1.292	2.4	NA	NA	2	1
1289	47222	60	1	5814.814791	789.6	27.5	2	66	2	26.46	6.8	3.6	2.6	1.384615385	0	2282	2726	7379	2522	83.71239912	44	17	19	5.87	6.78	72.49	5.55	124	1.615	2.45	1	NA	2	NA
1290	47224	61	2	28792.68515	633.6	3.5	1	53	2	39.77	9.1	5.8	2.3	2.52173913	0.4	2654	3523	6292	2098	75.33352257	43	28	18	6	6.43	92.82	10.21	92	1.098	2.45	1	1	1	1
1291	47228	68	1	17241.54775	1103	97.5	1	46	3	28.24	5.9	3.2	2	1.6	0.3	3792	4903	10506	3332	77.34040383	42	32	24	4.344	5.71	72.49	5.66	126	0.904	2.175	1	NA	2	NA
1292	47230	62	2	28048.03262	402.7	3.5	1	79	3	29.66	7.4	5.2	1.4	3.714285714	0.2	2876	4150	5594	1710	69.30120482	43	30	34	3.931	6.43	90.17	7.83	134	1.195	2.275	1	NA	2	3
1293	47233	72	2	5101.779274	1951.6	24	2	61	1	31.13	6.4	3	2.7	1.111111111	0.2	2021	2646	6970	1682	76.37944067	44	39	35	5.87	5	49.5	10.21	127	1.162	2.325	2	1	1	NA
1294	47243	70	2	36197.09589	813.1	52	1	77	4	24.23	14.4	3.4	10.3	0.330097087	0.1	2738	3639	8926	2085	75.24045067	42	22	27	5.224	7.5	88.4	5.38	136	1.324	2.35	1	1	2	3
1295	47258	68	1	7309.010239	1096.7	16.5	1	61	2	19.37	3.4	1.1	1.8	0.611111111	0	3022	3774	6485	2661	80.07419184	42	23	47	3.879	3.93	81.33	4.77	241	1.098	2.2	1	NA	2	3
1296	47262	70	2	8902.070473	1068	11.5	1	53	2	34.1	7.5	4.1	2.4	1.708333333	0.1	2570	3193	5465	2655	80.48856874	44	29	30	4.112	5	75.14	6.22	115	1.679	2.375	1	NA	3	3
1297	47270	59	1	28595.30247	568.2	3.5	2	48	1	37.69	14.6	9.4	4.1	2.292682927	0.2	1798	2289	4885	1566	78.54958497	35	20	21	6.336	2.5	72.49	12.27	194	1.13	2.325	1	1	1	1
1298	47274	65	1	5279.82797	838.4	14	2	62	4	39.76	8.4	4.2	3.4	1.235294118	0.2	1622	2002	4249	1836	81.01898102	37	14	18	5.663	5.36	63.65	6.16	139	1.227	2.35	1	1	1	NA
1299	47277	60	2	14519.53505	718.2	7.5	1	75	1	29.37	5.9	4.2	1	4.2	0.2	2473	3355	6774	1772	73.71087928	43	15	23	6.362	3.93	108.73	6.38	145	0.936	2.475	1	NA	2	3
1300	47281	63	2	37065.18526	833.5	5	1	49	4	31.54	10.6	8.7	1.3	6.692307692	0.1	2307	2831	8043	2492	81.49063935	42	21	17	4.655	3.57	84.86	5.66	119	0.969	2.375	1	NA	2	1
1301	47289	61	1	28306.97598	848.7	3.5	2	40	2	22.74	4.3	1.4	2.4	0.583333333	0.1	2869	3757	7586	2339	76.36412031	47	20	27	5.508	2.86	81.33	4.88	122	1.195	2.5	1	NA	2	1
1302	47298	62	2	38599.17265	684.8	25.5	1	71	4	32.53	8.2	5.4	1.9	2.842105263	0.3	3224	4495	11288	1696	71.72413793	44	69	42	5.301	7.85	99.01	6	177	1.13	2.375	1	NA	2	3
1303	47301	70	1	16748.23634	622.7	14.5	1	49	4	28.57	7.8	6.1	1.2	5.083333333	0.1	3655	4433	10251	3743	82.44980826	46	64	36	4.396	3.21	72.49	4.83	120	1.13	2.45	1	2	2	3
1304	47302	66	2	20039.73229	747.8	11	1	41	4	29.75	8.6	5.4	2.4	2.25	0.2	4086	4760	9170	5327	85.84033613	45	24	30	6.362	4.28	72.49	5.5	129	1.356	2.45	1	1	2	NA
1305	47303	62	1	10500.2965	1129.5	17	2	56	1	33.6	5.7	3.4	1.8	1.888888889	0.3	2249	2983	7173	1748	75.39389876	43	20	26	5.456	6.07	63.65	5.55	162	1.324	2.25	1	NA	2	NA
1306	47304	60	2	26622.34459	819.7	6	2	56	4	32.8	7.6	3.9	3	1.3	0.2	2228	3011	5069	1732	73.99535038	40	20	16	4.189	2.86	49.5	8.22	133	1.453	2.275	1	NA	1	1
1307	47309	74	1	5685.289703	901.6	27.5	2	64	4	32.58	5.5	2.8	2	1.4	0.2	1951	2734	3785	1443	71.36064375	41	21	23	3.181	4.28	62.76	5.88	122	1.098	2.425	2	NA	1	3
1308	47310	68	2	56048.80631	805.1	16	2	67	4	20.63	4.6	2.3	1.6	1.4375	0.1	2431	2995	6600	2863	81.16861436	47	16	24	5.715	3.21	58.34	5.44	119	1.518	2.5	1	NA	3	3
1309	47318	64	2	11355.75815	1250	48	1	53	2	27.08	5.7	3.1	1.9	1.631578947	0.1	3735	4949	9768	2505	75.46979188	43	26	22	6.749	5.71	73.37	6.61	147	1.162	2.3	1	1	1	NA
1310	47319	65	2	9549.205022	937.3	15	2	62	4	34.86	6.5	3.7	2	1.85	0.2	1908	2402	6246	1866	79.43380516	41	23	25	4.81	4.28	55.69	5.44	164	1.13	2.25	2	NA	2	NA
1311	47322	69	1	9986.525155	707.6	49	1	74	1	35.24	5.2	2.6	1.8	1.444444444	0.2	2646	3857	7598	1458	68.60254083	43	16	23	6	5.36	72.49	6.33	162	1.098	2.275	1	NA	2	3
1312	47324	71	1	25381.65321	2669.7	30.5	1	40	5	24.13	8.2	5.1	2.3	2.217391304	0	4398	5882	9906	3430	74.77048623	37	16	15	4.681	4.64	63.65	4.22	80	1.485	2.075	1	1	2	NA
1313	47325	65	1	79280.06801	672.4	39	1	53	4	27.47	7.7	4.8	1.9	2.526315789	0.3	3284	5040	9109	1687	65.15873016	45	33	39	6.672	8.93	90.17	5.44	125	1.292	2.4	1	NA	2	3
1314	47327	63	2	83611.80056	612.9	30.5	1	53	3	30.16	6.3	3.6	1.9	1.894736842	0.2	2842	3602	11329	2775	78.90061077	42	24	18	2.819	6.78	87.52	6.44	107	1.582	2.425	2	2	2	NA
1315	47331	62	1	5934.240015	1459.3	87	1	65	1	28.27	5.4	2.9	1.9	1.526315789	0.2	3007	4172	7421	2043	72.07574305	41	25	24	5.663	3.93	45.97	8.44	122	1.13	2.275	2	1	1	3
1316	47332	68	2	24071.97269	804.4	66	1	43	4	27.39	4.4	1.4	2.4	0.583333333	0.2	3406	4223	8526	3039	80.65356382	47	30	31	6.232	4.28	87.52	6.05	193	1.227	2.35	1	NA	2	3
1317	47335	59	2	11060.89768	589.7	175.5	1	76	1	24.36	30.3	4.6	23.8	0.193277311	0.6	3360	4623	8086	1934	72.68007787	39	11	20	5.431	11.07	227.19	5.27	101	1.162	2.375	1	1	1	1
1318	47337	67	2	26765.10911	702.6	21	2	48	3	44.93	7.1	4.4	1.9	2.315789474	0.4	1816	2287	6149	1848	79.4053345	38	13	17	5.819	5	65.42	5.33	131	1.356	2.5	2	1	2	3
1319	47339	61	1	30886.47423	642.2	10	2	49	2	38.55	6.7	4.3	1.9	2.263157895	0.1	2905	3586	7058	2802	81.00948132	38	17	23	5.87	5	72.49	7.83	150	1.292	2.375	NA	NA	2	NA
1320	47348	66	2	8410.121353	1131	9.5	1	63	5	26.47	7.6	3.4	3.4	1	0.1	3186	4638	8763	1882	68.69340233	41	42	43	4.629	10	103.43	5.55	119	1.162	2.275	1	NA	2	3
1321	47350	69	1	15021.54384	576.1	19.5	1	54	4	26.91	6.4	3.9	1.9	2.052631579	0.1	3251	4109	10112	2864	79.11900706	44	33	31	5.715	5	90.17	5.22	118	1.001	2.375	1	NA	2	NA
1322	47352	69	2	5814.814791	553.5	6.5	2	66	1	21.33	6.8	3.6	2.4	1.5	0.2	2440	2974	6594	3054	82.04438467	40	24	28	6.698	12.85	143.21	8.05	130	1.162	2.375	2	1	2	NA
1323	47365	71	2	6600.9121	833.5	8.5	2	66	1	NA	11.4	5.5	4.9	1.12244898	0.3	1806	2266	5514	1831	79.69991174	39	21	22	5.534	5	43.32	17.1	120	1.453	2.325	2	1	1	NA
1324	47368	66	2	18848.04978	674.2	6.5	2	43	1	24.19	7	4.3	1.9	2.263157895	0.2	1902	2584	4262	1421	73.60681115	37	12	17	3.569	3.93	44.2	5.38	101	1.098	2.125	1	NA	2	3
1325	47369	66	1	11181.92454	1321.8	12.5	2	75	1	37	6.6	4.1	1.5	2.733333333	0.3	1775	2225	4479	1842	79.7752809	42	14	25	4.215	4.28	63.65	4.77	129	1.033	2.6	2	NA	2	NA
1326	47372	62	2	88761.01177	1022.7	3.5	1	56	3	27.38	7.4	5.5	1.3	4.230769231	0.2	3047	5182	6770	1023	58.79969124	41	20	16	5.508	3.93	82.21	6.33	144	0.807	2.3	1	1	2	1
1327	47375	62	2	48298.36672	1155.1	27	1	61	4	28.62	7.9	5	2	2.5	0.2	3390	4247	10215	3512	79.82105015	47	27	24	6.543	6.78	58.34	5	171	1.066	2.35	1	1	2	3
1328	47377	73	1	74245.82713	704.5	34.5	1	53	5	23.31	4.7	2.6	1.7	1.529411765	0.1	2581	3334	6143	2217	77.4145171	49	37	30	4.913	5.36	72.49	5.61	134	1.227	2.475	1	NA	1	3
1329	47380	70	1	9016.925377	1356	30.5	1	57	2	26.91	8.3	5	2.5	2	0.1	3361	5190	6825	1432	64.75915222	46	39	32	6.413	5	63.65	5.66	121	1.162	2.5	1	2	1	NA
1330	47389	68	1	6742.801687	1212.1	37	1	60	3	22.48	4.7	2.9	1.4	2.071428571	0.1	2975	4102	7888	2026	72.52559727	48	21	24	5.353	2.14	72.49	5.05	117	1.195	2.45	1	NA	2	3
1331	47395	69	2	76683.04766	812	29.5	1	40	5	25.78	5.9	3.4	1.8	1.888888889	0.3	4864	6318	8932	4368	76.9863881	43	22	22	4.448	4.28	76.91	5.27	96	0.969	2.375	1	2	2	NA
1332	47396	72	1	9341.174266	998	38.5	2	75	5	23.82	6.4	3.8	1.4	2.714285714	0.5	2055	2690	7361	1632	76.39405204	42	23	32	6.258	3.93	81.33	4.88	159	1.292	2.425	2	1	2	NA
1333	47397	63	1	48263.89181	529	3.5	1	62	4	39.95	5.8	4.1	1	4.1	0.1	2233	2921	8095	1844	76.44642246	42	60	36	2.715	5.36	81.33	5.77	141	1.485	2.475	1	1	1	3
1334	47399	68	2	27598.59012	727.1	19	2	41	4	38.22	13.2	10.8	1.8	6	0.2	1923	2315	6647	1884	83.06695464	42	44	46	3.698	2.14	61	11.44	166	0.84	2.375	1	NA	2	1
1335	47403	72	1	8067.285767	930.7	23.5	1	61	5	25.85	4.6	2.4	1.7	1.411764706	0.1	3156	3552	10495	4196	88.85135135	42	23	26	4.629	3.21	99.01	5.05	113	1.001	2.325	1	NA	2	NA
1336	47404	65	1	48980.15493	1193.6	12	1	50	5	33.64	6.8	4.3	2.1	2.047619048	0.1	3187	3982	9144	3389	80.03515821	45	17	22	5.094	6.07	107.85	4.72	138	1.13	2.375	1	NA	2	NA
1337	47412	66	2	31075.48269	1163.7	14	1	45	2	22.92	9.1	6.1	2.3	2.652173913	0.4	3719	4575	9250	3587	81.28961749	37	29	26	5.87	5.71	99.89	5	104	1.259	2.35	1	NA	2	1
1338	47418	63	1	98779.21178	808.7	14	1	45	4	30.91	8.4	4.9	2.8	1.75	0.1	3744	4705	7833	3742	79.5749203	46	19	39	6.336	4.64	90.17	6.72	129	1.227	2.4	1	NA	2	3
1339	47420	61	2	14808.85681	709.3	3.5	1	50	3	20.54	8.8	5.1	2.8	1.821428571	0.2	2268	2827	7297	2237	80.2263884	40	18	19	5.637	4.28	70.72	4.33	120	1.001	2.325	1	NA	2	1
1340	47426	64	1	39293.83738	732.5	12.5	2	78	3	29.64	5.5	3.2	1.2	2.666666667	0.2	1990	2571	6035	1538	77.40178919	39	19	24	3.957	4.64	103.43	5.11	159	1.066	2.15	2	NA	2	NA
1341	47430	68	2	23833.63633	874.5	16	1	43	4	33.4	5.4	2.6	2.2	1.181818182	0.2	4081	5095	12442	3992	80.09813543	41	30	34	4.655	3.57	96.36	4.22	142	1.259	2.3	1	NA	2	NA
1342	47432	60	2	119455.0934	899.2	7.5	2	58	5	30.72	3.8	2.1	1.1	1.909090909	0.2	3060	3709	7465	3420	82.50202211	38	16	18	4.577	4.64	82.21	4.5	141	1.13	2.3	2	NA	2	NA
1343	47437	60	2	26438.81634	1866.2	16.5	2	40	2	23.42	5.9	3.9	1.5	2.6	0.1	2960	3619	6625	3007	81.79054988	41	17	17	4.784	2.14	54.81	5.16	126	1.001	2.35	2	NA	2	NA
1344	47444	66	1	22720.6991	733.9	15	1	40	5	31.42	10.2	6.2	2.9	2.137931034	0.3	3622	4389	6701	4137	82.52449305	45	41	30	6.155	5	81.33	5.94	157	1.356	2.45	1	1	2	NA
1345	47452	72	1	14627.32181	1229.7	15.5	1	56	4	25.07	6.8	3.7	2.2	1.681818182	0.3	4825	5764	10422	5804	83.7092297	44	55	32	6.62	5.36	81.33	4.77	102	0.807	2.75	1	NA	2	3
1346	47455	70	2	29102.44655	883.7	12	1	73	2	40.7	5.5	3.4	1.3	2.615384615	0.2	2349	3028	8758	2029	77.57595773	40	819	400	4.551	5.36	143.21	5.05	246	1.259	2.5	1	NA	1	3
1347	47460	60	2	29458.80368	912.1	10	2	46	2	44.45	8.5	5.5	2.5	2.2	0.2	2375	2685	6155	3795	88.45437616	43	22	23	6.206	3.57	53.04	8.55	93	1.033	2.375	2	NA	1	NA
1348	47466	65	2	23245.61392	610.9	27.5	2	47	3	26.58	8.5	7.2	0.8	9	0.1	3096	3594	8321	3947	86.14357262	42	219	329	6.698	4.28	63.65	5.5	341	0.904	2.225	1	NA	2	NA
1349	47469	60	1	82477.36674	835.3	17.5	1	55	4	33.2	6.1	3.6	1.7	2.117647059	0.1	4236	5241	11256	4390	80.82427018	39	27	27	5.508	5.36	107.85	5.72	160	1.033	2.375	1	NA	2	3
1350	47475	63	1	85297.90368	700.8	5.5	2	44	5	26.03	8.6	5.9	2	2.95	0.1	2555	2848	7652	3648	89.71207865	39	17	28	4.888	3.21	63.65	4.27	151	1.098	2.325	1	NA	2	NA
1351	47485	60	1	60045.7725	987.1	5.5	2	61	5	37.84	5.1	3.1	1.5	2.066666667	0.2	2957	3591	5755	3275	82.34475077	37	23	23	5.844	3.57	72.49	5.22	159	0.969	2.2	1	1	2	3
1352	47493	59	1	21902.91506	1641.1	22	1	43	3	29.66	5.9	2.3	3	0.766666667	0.1	4652	6193	6605	4122	75.11706766	46	25	23	7.215	6.07	63.65	13.93	140	1.001	2.375	2	2	3	3
1353	47497	65	1	80288.24699	359.3	8.5	2	49	4	24.15	6.7	4.4	1.5	2.933333333	0.2	3263	4200	7260	2789	77.69047619	45	19	22	8.094	3.57	63.65	5	131	1.098	2.425	1	NA	2	NA
1354	47498	64	1	79538.22115	535.7	10.5	2	46	3	25.46	4.3	2.5	1.4	1.785714286	0.1	3109	4002	7838	2935	77.68615692	44	37	29	5.172	3.93	72.49	4.55	111	1.453	2.625	1	NA	2	3
1355	47500	66	1	15828.07375	553.5	18.5	2	57	1	27.37	6.6	3.9	2	1.95	0.1	2294	2654	6884	2809	86.43556895	44	25	26	3.75	6.43	54.81	5.05	179	1.421	2.3	2	1	2	NA
1356	47505	59	2	8711.437723	917.2	28	1	78	4	28.06	7.5	5.6	1.3	4.307692308	0.2	2800	3354	8177	3765	83.48240906	41	35	35	6	8.21	125.53	7.38	143	0.936	2.25	1	NA	1	3
1357	47511	59	2	10270.28658	904.2	8	1	71	1	29.6	7.9	4.4	2.6	1.692307692	0.2	2898	3227	9231	4366	89.80477223	43	29	25	4.112	6.43	88.4	5.22	141	1.13	2.5	2	1	2	1
1358	47512	63	1	24035.18274	829.1	18	1	52	5	26.3	7.1	3.4	2.6	1.307692308	0.5	4455	5870	11989	3544	75.89437819	42	22	25	6.206	4.64	81.33	5.33	142	1.001	2.325	1	NA	2	3
1359	47518	59	2	35681.76888	599.1	11.5	1	77	4	25.05	5	2.8	1.5	1.866666667	0.3	2986	3882	6875	2870	76.91911386	41	22	27	6.982	6.43	88.4	6.05	145	0.904	2.325	2	1	2	NA
1360	47520	63	2	83611.80056	1009.7	27.5	1	56	5	31.14	7.4	4.3	2.4	1.791666667	0.1	3916	5238	12309	2902	74.7613593	41	54	35	4.189	4.28	85.75	5.66	126	0.936	2.225	1	1	2	3
1361	47522	65	2	34700.17965	407.5	6.5	1	58	4	29.8	5.5	3.4	1.4	2.428571429	0.2	1316	3244	4300	324	40.56720099	43	48	31	4.422	4.64	81.33	5.72	149	1.259	2.35	1	NA	2	3
1362	47523	66	2	36107.30962	789.3	20	2	54	5	21.87	6.4	3.4	2.3	1.47826087	0.2	2780	3373	7405	3139	82.41921138	47	19	17	6.465	2.5	44.2	4.27	113	1.324	2.45	1	NA	2	3
1363	47528	74	1	25371.59068	340.2	14	2	40	5	24.26	4.6	2.5	1.4	1.785714286	0.3	3427	4546	9053	2616	75.38495381	42	12	20	5.896	2.14	68.07	5.38	123	1.162	2.25	1	NA	2	2
1364	47532	63	2	60214.15324	537.8	13	2	62	4	30.97	8.3	5.2	2.3	2.260869565	0.2	1925	2521	5835	1649	76.35858786	42	17	21	5.431	3.57	56.58	4.5	129	1.356	2.275	1	NA	2	3
1365	47533	67	1	56250.23217	869.7	21	2	63	5	30.58	4.9	1.8	2.5	0.72	0.1	1917	2556	6233	1329	75	44	24	23	4.474	2.86	54.81	5.11	159	1.227	2.35	1	NA	2	3
1366	47534	60	2	116900.5783	936.5	6	1	51	4	30.67	6.3	3.7	1.7	2.176470588	0.4	3436	4105	10328	4398	83.70280146	42	29	17	5.275	2.86	79.56	5.22	124	0.936	2.525	1	NA	2	3
1367	47537	65	2	19737.78181	391.7	20.5	1	54	5	35.92	8.1	4.3	2.7	1.592592593	0.3	3322	3979	9509	3608	83.48831365	43	25	22	4.526	3.21	82.21	5.16	130	1.162	2.275	1	NA	3	3
1368	47551	69	2	8628.595523	536.7	9	1	72	2	16.97	6.5	3.2	2.3	1.391304348	0.1	2780	4203	6980	1509	66.14323103	42	24	50	4.991	3.21	83.1	5	147	1.388	2.275	1	NA	2	1
1369	47552	71	2	14056.20379	743.7	19.5	1	56	5	33.78	6.5	3.6	2	1.8	0.2	3053	3592	8565	3625	84.99443207	45	31	33	4.267	6.43	78.68	5.33	124	0.872	2.3	1	1	3	NA
1370	47560	67	1	33320.6218	956	11.5	2	71	4	20.82	4.9	3	1.3	2.307692308	0	1873	2970	5087	843	63.06397306	41	17	27	5.043	6.78	81.33	7.6	141	1.227	2.375	2	NA	2	NA
1371	47563	62	2	102075.1635	877.4	16	1	52	3	29.26	6.1	3.2	2.1	1.523809524	0.1	3117	4217	7656	2278	73.91510553	42	23	26	4.474	5.71	71.6	6.38	176	1.001	2.2	2	NA	2	NA
1372	47564	67	1	26222.97959	607.1	3.5	2	46	4	32.23	9.3	6	2.1	2.857142857	0.2	2449	3529	4564	1549	69.39642958	40	12	16	4.008	3.57	72.49	5.05	141	1.292	2.25	2	NA	2	1
1373	47567	59	1	22837.22915	414	8.5	2	58	4	63.95	6.9	4.8	1.7	2.823529412	0.1	1670	1763	4913	2480	94.72490074	40	12	14	4.5	6.78	116.69	7.22	133	1.001	2.4	1	1	1	1
1374	47578	69	2	67674.92491	1140.4	19	1	55	5	27.27	8.4	6.2	1.5	4.133333333	0.1	4325	5587	11097	4036	77.41184894	41	33	35	5.689	8.21	76.91	4.83	134	1.259	2.275	1	1	2	NA
1375	47579	72	1	12992.42193	771.2	16.5	1	68	1	27.95	5.1	3.3	1.3	2.538461538	0.1	3172	3836	9019	4068	82.6903024	41	20	20	6.672	6.07	72.49	5.44	123	1.162	2.3	2	NA	2	NA
1376	47580	73	1	27807.43997	598	3.5	2	48	2	30.7	8.7	5.2	2.9	1.793103448	0.1	3109	4026	6557	2873	77.22305017	42	23	28	4.577	5.71	63.65	5.11	127	1.615	2.3	2	NA	2	1
1377	47588	64	2	33718.73567	672.3	26.5	2	77	4	24.89	7.4	4.5	2.2	2.045454545	0.1	1525	2048	3632	1151	74.46289063	41	16	19	4.112	7.14	90.17	7.38	138	1.162	2.35	1	1	2	3
1378	47589	70	2	16782.88483	825.2	7.5	1	51	4	18.99	4.6	2	2	1	0.1	3272	5358	6357	1896	61.06756252	44	18	24	4.344	5.71	103.43	4.94	111	1.324	2.3	1	1	2	1
1379	47590	60	2	91513.54594	814.5	14	2	49	4	21	5.6	2.4	2.5	0.96	0.2	1964	2964	5410	910	66.26180837	46	22	23	4.913	3.21	71.6	4.88	132	1.098	2.2	2	NA	2	3
1380	47602	73	1	85562.93361	678.3	6	2	53	4	20.14	4.1	2.2	1.5	1.466666667	0.1	1778	2372	5395	1330	74.95784148	43	15	23	5.25	5	72.49	5.5	93	1.292	2.425	2	NA	2	NA
1381	47603	74	2	10689.52158	1544.8	8.5	1	52	2	25.77	8.9	5.6	2.8	2	0.1	4159	5476	9301	3397	75.94959825	40	19	10	5.275	3.93	50.39	14.88	149	1.066	2.3	1	NA	1	1
1382	47607	60	2	24486.99835	710.5	3.5	1	51	4	29.34	10.1	6.5	2.4	2.708333333	0.2	2646	3587	6161	2070	73.76637859	38	50	33	6.258	3.57	73.37	6.05	144	1.388	2.25	2	2	2	1
1383	47610	62	1	4713.043596	642.3	76	1	63	1	24.4	NA	NA	NA	#VALUE!	NA	3086	3944	6361	3144	78.24543611	46	35	29	4.913	6.07	63.65	15.32	181	1.162	2.475	1	NA	1	NA
1384	47621	64	2	12079.04162	635	31	2	58	2	37.84	4.4	2.7	1	2.7	0.2	1966	2491	5532	1941	78.92412686	44	13	20	4.551	4.28	58.34	5	171	1.421	2.35	1	1	3	3
1385	47623	70	1	15498.52193	937.4	30	1	55	4	25.75	6.8	3.4	2.5	1.36	0.3	2767	3636	7750	2181	76.10011001	44	20	28	5.87	2.5	81.33	5.94	148	1.292	2.35	1	NA	2	NA
1386	47626	63	2	61219.80021	1450.7	14.5	2	67	5	22.93	5.1	2.3	2.1	1.095238095	0.1	2855	3630	6885	2763	78.65013774	44	19	27	6.103	4.64	60.11	4.5	147	1.292	2.325	1	NA	2	3
1387	47631	60	1	10921.80219	719	21.5	1	71	4	28.93	10.4	6.9	2.1	3.285714286	0.3	2406	4123	7897	656	58.35556634	39	19	23	6.129	3.57	81.33	4.83	115	1.227	2.325	1	1	2	3
1388	47636	60	1	7686.461393	636.7	15	1	74	1	34.51	5.6	3.1	1.6	1.9375	0.4	2227	3155	7828	1241	70.58637084	39	18	22	4.215	14.28	143.21	6.94	173	1.292	2.35	2	1	1	NA
1389	47637	70	2	23842.42688	1187.7	9.5	1	40	4	39.51	8.6	4.6	3	1.533333333	0.2	3769	4812	10745	3228	78.32502078	46	46	28	5.534	4.28	90.17	7.49	159	1.033	2.35	1	NA	3	3
1390	47642	64	2	6177.592018	1049.5	42.5	1	61	4	30.88	5.4	2.4	2.4	1	0	3329	5036	8745	1600	66.10405083	40	29	25	7.499	4.64	88.4	4.83	129	0.969	2.425	1	NA	2	3
1391	47659	65	2	144772.0495	1926.2	21	1	43	5	27.56	4.4	2.3	1.5	1.533333333	0.3	4602	6961	10505	2729	66.11119092	45	17	22	4.707	3.93	82.21	5.11	114	1.259	2.45	NA	1	2	NA
1392	47661	63	1	27611.39069	660.2	34.5	1	72	3	28.57	5.5	3.1	1.7	1.823529412	0.1	3256	4147	11597	2894	78.51458886	43	16	21	6.129	8.21	107.85	5.33	110	0.872	2.325	1	1	2	NA
1393	47668	65	2	17984.41956	505.5	16.5	2	68	2	27.49	5.4	2.9	1.9	1.526315789	0.2	2094	2710	6411	1819	77.26937269	43	13	23	6.801	4.28	81.33	4.72	202	1.388	2.425	2	NA	2	NA
1394	47678	66	1	8668.614011	786.4	5.5	1	62	3	28.9	7.2	5.2	1.4	3.714285714	0.2	2814	4459	7991	923	63.10832025	43	25	28	7.034	3.21	72.49	7.11	136	0.969	2.425	1	1	2	1
1395	47689	60	1	21729.85764	501.5	41.5	2	79	4	25.46	7.9	4.6	2.6	1.769230769	0.3	1661	2143	4638	1481	77.50816612	47	22	32	4.655	5.36	72.49	5.83	131	1.066	2.5	1	1	2	3
1396	47701	66	2	65803.47224	930.5	24.5	1	60	5	21.26	6.5	4	1.6	2.5	0.4	2645	3207	9159	3088	82.47583411	44	25	27	6.62	7.5	114.92	4.77	113	1.066	2.35	1	1	2	3
1397	47705	68	2	28750.58111	579.4	24	1	74	4	36.74	7.6	5.6	1.2	4.666666667	0.1	2626	3307	6695	2424	79.40731781	43	18	24	4.086	5.36	81.33	4.94	143	1.162	2.375	1	1	2	3
1398	47706	60	1	61505.85354	1006.8	11	2	44	5	21.32	3.3	1.7	1.1	1.545454545	0.1	3566	4733	9175	2778	75.34333404	43	23	32	5.431	2.5	81.33	4.77	156	1.162	2.3	2	NA	2	NA
1399	47721	67	2	7618.352686	660	3.5	1	61	5	32.97	8.9	5.2	2.7	1.925925926	0.2	2446	3938	5470	1039	62.11274759	37	21	18	3.827	3.93	69.84	5.72	142	1.259	2.225	1	1	2	3
1400	47727	67	2	88003.04195	560.1	57.5	2	42	5	23.31	4.9	2.6	1.7	1.529411765	0.1	3507	4754	7959	2672	73.7694573	46	12	18	5.043	3.21	54.81	4.55	113	1.421	2.3	1	NA	2	3
1401	47730	63	1	23641.42235	666.7	20	2	67	1	21.64	7.5	4.6	2.3	2	0.1	2345	3023	5974	2065	77.5719484	47	32	31	6.336	4.64	63.65	5.61	143	1.421	2.425	1	NA	2	NA
1402	47740	60	2	60518.21491	1029.5	24.5	2	67	4	38.83	3.6	2.1	1	2.1	0.1	2172	2629	7207	2589	82.61696463	44	21	23	4.215	7.85	63.65	10.6	172	1.13	2.4	2	1	1	NA
1403	47741	64	1	77918.37301	496.5	52.5	1	51	5	31.8	8.6	5.3	2.7	1.962962963	0.1	3143	4437	9381	1844	70.83615055	46	26	20	4.422	6.43	99.01	5.16	126	0.936	2.35	1	NA	2	NA
1404	47746	60	2	130671.5341	714.4	8	2	58	5	26.15	5.9	3.8	1.4	2.714285714	0.1	2400	3195	7125	1613	75.11737089	43	21	23	5.612	5.36	75.14	5.33	165	1.259	2.225	1	NA	2	3
1405	47754	62	1	10680.6131	575.8	25	2	70	5	35.19	4.6	2.5	1.6	1.5625	0.1	2017	2320	8214	2144	86.93965517	40	19	25	4.241	3.57	81.33	4.83	141	1.13	2.425	2	1	2	NA
1406	47757	61	2	43807.2856	633.4	24	1	70	3	24.61	11.5	9.1	1.5	6.066666667	0.2	2483	4149	8360	634	59.84574596	37	14	21	2.689	4.28	76.02	6.49	127	1.162	2.275	1	NA	2	3
1407	47759	65	1	11392.07838	764	23.5	1	54	3	30.35	4.8	2.4	1.8	1.333333333	0.1	4414	5215	12023	5624	84.64046021	44	29	25	7.603	5.36	72.49	5.33	118	1.195	2.325	1	NA	2	3
1408	47778	62	2	22959.73444	583.5	3.5	2	67	2	31.54	8.1	5.5	1.6	3.4375	0.3	1120	1607	4559	617	69.69508401	37	15	21	3.31	3.21	68.07	5.55	176	1.098	2.35	2	1	1	1
1409	47779	70	2	22139.37171	488.3	15	2	44	2	29.07	5.1	3.1	1.6	1.9375	0.1	3416	4135	8520	3747	82.61185006	43	18	13	4.965	2.5	58.34	4.27	146	1.13	2.275	NA	NA	2	3
1410	47789	59	1	11084.31245	582.4	20	1	51	1	23.33	7.6	4.7	1.9	2.473684211	0.1	2937	4393	7914	1601	66.85636239	45	39	34	4.06	6.07	72.49	5.83	146	1.485	2.275	1	NA	2	NA
1411	47790	60	1	51794.69002	509	11	1	62	5	28.59	7	3.5	2.6	1.346153846	0.2	3944	5310	10209	3012	74.27495292	44	24	25	4.241	5.71	81.33	5.27	96	1.033	2.425	1	NA	2	3
1412	47793	70	2	10233.08049	655.6	12	1	56	4	33.03	6.6	4.1	2	2.05	0.1	3817	4863	10815	3441	78.49064364	42	19	19	6.491	3.21	60.11	11.05	88	1.066	2.4	1	1	1	3
1413	47802	66	2	11312.27661	961.2	50.5	2	40	4	32.62	7.4	4.6	2	2.3	0.4	3082	3701	7679	3264	83.2747906	39	16	17	6.93	2.86	60.11	4.94	143	1.227	2.3	2	NA	2	NA
1414	47808	60	1	73666.36823	1350.8	22.5	2	52	5	40.03	6.3	3.8	1.6	2.375	0.4	2822	3571	7815	2705	79.02548306	39	23	26	4.681	9.28	72.49	6.38	175	1.485	2.5	2	1	2	NA
1415	47809	64	2	10064.25648	1782.5	11.5	2	63	4	36.98	10.1	6.3	2.6	2.423076923	0.3	1808	2230	5421	1929	81.07623318	36	11	15	4.267	7.5	186.52	5.66	135	1.324	2.2	1	1	1	NA
1416	47813	66	2	3981.369145	686.7	17.5	1	63	4	35.11	9.2	5.6	2.6	2.153846154	0.2	3270	3822	11061	4596	85.55729984	40	23	24	5.793	5.36	68.95	6.55	114	1.098	2.35	1	1	1	3
1417	47818	67	1	32369.81033	663.7	20	1	71	3	26.31	8	5	1.6	3.125	0.6	2316	3554	7555	913	65.16601013	43	28	29	3.931	5	99.01	5.33	137	1.13	2.525	2	1	2	NA
1418	47819	60	2	103655.1909	976.5	27	1	59	5	39.31	6.5	4.2	1.6	2.625	0.1	3607	4716	11552	3067	76.48430874	44	31	36	3.957	5.36	101.66	6.27	206	0.969	2.225	1	1	2	NA
1419	47825	72	1	9998.844493	1205.4	21	2	69	3	21.97	6.9	3.2	3	1.066666667	0.1	1657	2046	4384	1850	80.98729228	40	17	21	5.275	7.85	63.65	4.61	105	1.195	2.275	1	1	1	NA
1420	47850	63	2	75823.55028	983.6	3.5	2	49	3	27.63	13.9	10.9	2.3	4.739130435	0.1	2300	3252	6931	1417	70.72570726	46	30	25	5.715	1.79	57.46	6	138	1.066	2.5	1	NA	2	1
1421	47859	67	1	31602.18892	939.9	3.5	1	47	2	15.66	8.3	5.2	2.4	2.166666667	0.1	2329	3670	5722	1293	63.46049046	43	12	27	5.25	2.5	63.65	5.11	136	1.259	2.325	1	NA	2	1
1422	47868	74	1	10007.13743	777	10	1	72	5	27.05	7.9	3.9	3	1.3	0.2	3138	4041	6884	2822	77.65404603	47	27	27	4.241	9.28	144.09	5.33	102	1.421	2.4	1	1	1	3
1423	47869	59	2	11060.89768	534.7	25.5	1	75	1	28.98	6.6	3.9	1.8	2.166666667	0.2	3522	4899	9287	2294	71.8922229	37	13	19	6.749	5.71	123.76	5	134	1.098	2.325	1	NA	2	3
1424	47872	68	1	12667.88433	1046.7	15	2	72	4	32.06	6.9	4.1	2.2	1.863636364	0.2	1678	1969	4421	2072	85.22092433	42	26	29	5.767	3.21	63.65	7.6	208	1.292	2.3	2	1	2	NA
1425	47874	69	2	25285.12093	963.8	6	2	79	3	20.36	6.1	4.6	0.8	5.75	0.2	1002	1802	3498	289	55.60488346	44	15	29	6.491	6.07	72.49	6.61	144	1.453	2.45	1	1	2	3
1426	47877	70	1	18662.54401	943.9	11	1	55	4	25.05	10.6	5.1	4.4	1.159090909	0.3	3155	4235	11088	2294	74.49822904	45	12	23	5.094	5.36	81.33	5.33	106	1.259	2.475	2	NA	2	NA
1427	47880	64	2	20557.39163	605.3	48.5	1	50	2	18.75	9.1	4.5	3.6	1.25	0.4	2551	3155	7138	2398	80.85578447	46	19	25	4.577	6.07	99.89	4.11	106	1.195	2.4	1	NA	2	NA
1428	47881	61	1	105554.3466	663.9	66.5	1	44	3	27	4.4	2.9	0.9	3.222222222	0.2	4544	6713	11544	2677	67.68955757	45	15	20	5.819	6.07	99.01	5.11	110	1.066	2.4	1	NA	2	NA
1429	47885	60	1	22739.8838	535.5	24.5	1	50	3	26.56	10.1	8.1	1.6	5.0625	0.1	3572	4572	11292	3215	78.12773403	46	40	32	5.224	3.93	81.33	3.89	142	1.388	2.4	1	NA	2	1
1430	47886	67	1	32773.26977	667.7	7	2	74	5	23	7.2	3.8	2.5	1.52	0.3	1070	2084	3227	392	51.34357006	41	15	22	5.094	2.86	72.49	5.83	137	1.453	2.4	1	NA	2	1
1431	47894	60	1	68273.47904	1038.5	15	1	43	5	27.59	5.2	3.3	1.3	2.538461538	0.1	3743	4504	10055	4055	83.10390764	45	30	28	5.172	3.57	81.33	3.33	119	1.066	2.3	1	NA	2	3
1432	47903	66	2	60205.09157	791.2	20	1	45	2	32.85	7.6	4.3	2.6	1.653846154	0.1	3194	4374	9834	2365	73.02240512	43	40	27	4.836	5	93.7	7.44	136	1.162	2.375	1	NA	2	NA
1433	47904	60	1	51794.69002	817.4	21.5	1	64	4	31.09	5.4	2.6	2.2	1.181818182	0	4262	5716	10847	2818	74.56263121	49	28	20	5.482	5.71	107.85	6.38	93	1.13	2.45	NA	NA	2	NA
1434	47910	63	2	110253.564	664.1	3.5	2	52	2	23.43	13	8.7	3.2	2.71875	0.1	1419	2603	3980	433	54.51402228	39	16	21	5.663	7.14	134.37	4.61	132	1.13	2.45	2	1	2	1
1435	47911	65	2	16378.05352	386.3	16	2	61	3	32.4	7.5	3.4	3.5	0.971428571	0.1	2227	2693	8459	2703	82.6958782	43	19	19	4.526	5.71	76.91	7.44	124	1.066	2.375	2	1	2	NA
1436	47936	71	1	110696.983	717.8	15.5	2	46	5	24.06	7.9	5.8	1.4	4.142857143	0.1	2645	3528	7488	2025	74.97165533	43	17	18	4.862	4.28	81.33	5	123	1.162	2.3	1	NA	2	NA
1437	47937	60	2	90795.9953	883.9	21	2	60	4	28.81	3.1	2	0.7	2.857142857	0.1	2824	3737	8207	2209	75.56863794	42	16	24	5.12	5	61.88	3.5	152	1.098	2.275	2	1	2	3
1438	47938	59	2	35386.11653	535.3	8.5	1	40	1	26.33	6.3	3.7	1.8	2.055555556	0.3	2690	4227	5065	1422	63.63851431	39	13	15	4.034	4.64	60.11	4.77	147	1.162	2.25	2	NA	2	1
1439	47943	67	2	31844.03846	710.4	11.5	2	46	4	21.54	5.7	3.3	1.7	1.941176471	0.1	2852	3831	5882	2276	74.44531454	44	20	24	6.206	3.21	49.5	3.66	119	1.388	2.45	1	2	2	3
1440	47949	60	2	37935.95464	948.9	13	2	49	4	37.52	8.2	5.5	2.1	2.619047619	0.2	2108	3005	5317	1415	70.14975042	38	26	23	5.431	3.21	65.42	7.05	154	0.775	2.175	1	2	2	NA
1441	47950	61	2	27292.68191	457.8	10	2	42	4	24.51	10.1	6.2	3	2.066666667	0.2	2443	3352	4816	1813	72.88186158	38	11	17	4.526	3.21	68.95	4.66	117	1.195	2.275	2	NA	2	NA
1442	47957	61	1	33058.39181	1457.1	7.5	2	59	2	24.99	12.1	8.5	2.5	3.4	0.5	2069	2977	5883	1025	69.49949614	39	11	15	7.06	5.71	74.26	4.33	122	1.195	2.3	1	NA	2	1
1443	47958	63	1	85297.90368	1042.4	12.5	2	49	5	33.24	6.4	4.3	1.6	2.6875	0.1	3482	4029	8191	4283	86.42343013	38	15	19	5.741	3.93	54.81	5.72	115	1.259	2.2	1	NA	2	NA
1444	47972	59	2	22734.41136	699.9	19	2	67	2	29.64	8.1	5.1	2.3	2.217391304	0.2	2325	2626	4475	2312	88.53769992	40	22	22	6.258	3.57	81.33	5.16	139	1.453	2.3	1	NA	2	3
1445	47976	62	1	18352.86066	1087.6	65.5	1	57	2	37.55	4.4	2.4	1.5	1.6	0.1	2399	3090	5633	2085	77.63754045	42	38	28	4.241	4.28	107.85	5.33	131	1.066	2.525	1	2	2	1
1446	47979	59	2	21517.82596	829.5	3.5	1	68	2	21.79	12	9.9	1.5	6.6	0	1280	2971	3335	217	43.08313699	41	14	24	4.422	2.14	69.84	6.61	134	0.84	2.3	1	NA	2	1
1447	47982	60	1	68273.47904	391.8	30	1	45	5	24.15	5.7	2.9	1.9	1.526315789	0.3	4688	5875	15408	5398	79.79574468	46	18	18	4.551	3.93	72.49	5.38	112	0.969	2.325	1	NA	2	NA
1448	47986	74	2	28354.35032	958	11	1	71	4	20.56	3.5	1.8	1	1.8	0.2	3637	4872	7763	3205	74.65106732	43	15	22	5.689	4.64	73.37	9.88	145	1.292	2.375	1	NA	1	3
1449	47987	61	2	28177.57045	776.4	30.5	1	45	1	33.17	6	3.5	1.9	1.842105263	0.1	3078	3669	7493	2629	83.89206868	44	25	22	6.905	5	94.59	5.55	136	1.55	2.3	NA	NA	2	NA
1450	47993	62	2	24222.17708	898.2	13	1	45	3	22.48	5.6	3.2	1.6	2	0.2	3318	4472	10134	2473	74.19499106	36	21	36	6.181	3.57	84.86	5.27	153	1.292	2.225	1	NA	2	1
1451	48002	60	2	35365.18556	868.2	12	2	58	3	36.21	7.4	5.2	1.5	3.466666667	0.1	2326	2842	7895	2565	81.84377199	41	21	18	5.663	3.93	61.88	5.33	131	1.259	2.4	2	NA	2	3
1452	48006	67	1	35246.91113	554.8	30.5	1	78	3	28.73	6.8	4.2	1.8	2.333333333	0.2	898	2188	2403	283	41.04204753	44	21	20	4.293	6.78	99.01	5.11	99	0.969	2.45	1	1	1	3
1453	48009	67	1	22987.51404	1216.1	13	2	52	2	23.51	5.9	3.4	1.8	1.888888889	0.1	1980	2741	5394	1254	72.23641007	44	20	27	4.81	1.79	54.81	5.27	190	1.356	2.475	1	NA	2	1
1454	48014	59	1	30702.71732	1291	13	1	45	3	23.06	5.6	3.4	1.6	2.125	0	4943	5835	10967	6479	84.71293916	42	18	23	3.905	4.64	86.63	3.61	138	1.195	2.325	NA	2	2	NA
1455	48018	60	1	11695.73735	1210.1	15	1	59	4	34.36	6.7	3.9	2.1	1.857142857	0.2	2918	3749	9728	2565	77.83408909	43	64	33	6.413	3.21	63.65	14.21	128	1.227	2.55	1	1	1	3
1456	48021	74	1	20258.28066	1503.2	20.5	2	58	4	41.16	4.9	1.4	2.9	0.482758621	0.1	1481	1835	4646	1526	80.70844687	41	14	19	7.06	1.43	71.6	5.05	157	1.13	2.275	2	1	2	3
1457	48023	61	2	37469.38141	647.9	7.5	1	49	2	23.03	10.6	5.7	4.1	1.390243902	0.2	3870	5010	12165	2776	77.24550898	40	9	13	5.017	2.86	111.38	6.88	105	1.033	2.275	2	1	1	1
1458	48027	65	1	20596.73444	520.5	16	2	58	4	37.43	9.3	6.5	2.2	2.954545455	0.1	1477	1697	5835	1943	87.03594579	38	25	26	4.5	3.57	54.81	4.27	130	1.259	2.3	2	NA	2	NA
1459	48033	59	2	89777.89975	802.4	16.5	1	58	5	24.1	4.7	2.8	1.3	2.153846154	0.2	4179	5343	10110	4166	78.21448624	44	27	30	5.12	5	90.17	4.88	149	0.969	2.325	1	2	2	3
1460	48042	69	1	46529.43804	1376	22	2	79	2	23.59	10.5	8.1	1.9	4.263157895	0.1	1292	1883	3468	714	68.61391397	40	16	34	5.715	5.71	81.33	4.77	145	1.259	2.375	2	NA	2	3
1461	48048	61	2	23928.57174	772.1	11	1	48	1	34.96	9.3	6.2	2.1	2.952380952	0.2	2995	3691	11495	3581	81.14332159	39	29	23	5.482	3.93	77.79	5.83	119	0.904	2.275	1	1	2	1
1462	48050	68	2	10335.01893	503.9	20.5	1	50	1	31.06	5.9	3.3	1.8	1.833333333	0.1	2886	3963	9709	1777	72.82361847	41	22	24	5.353	3.57	88.4	6.11	110	1.066	2.35	1	1	2	3
1463	48051	62	2	27326.12255	534.8	7	1	46	2	34.67	6.4	4.6	1.3	3.538461538	0.1	2428	3294	4889	1854	73.70977535	44	33	33	7.706	4.64	76.02	6.38	100	1.292	2.275	1	1	1	NA
1464	48054	68	1	28439.53401	1141.7	10.5	2	45	5	42.36	5.2	3	1.6	1.875	0.2	3009	3388	7194	3833	88.81345927	41	19	23	3.801	2.86	54.81	4.66	117	1.13	2.375	2	1	2	NA
1465	48055	71	2	26762.76543	661.6	13	2	58	2	29.56	5.6	2	3	0.666666667	0.1	2094	2510	5254	2607	83.42629482	39	67	54	5.146	3.21	71.6	5.33	159	1.615	2.425	1	1	2	3
1466	48058	72	2	13943.37092	986.1	8	2	52	4	32.72	11.4	7.3	3.3	2.212121212	0.2	2109	2643	5887	2365	79.79568672	42	19	17	5.508	5	57.46	4.83	106	1.356	2.45	1	NA	2	NA
1467	48063	64	1	24777.01362	689.6	3.5	1	44	4	25.81	7.9	5.2	2.3	2.260869565	0.1	3193	3595	6222	4754	88.8178025	49	36	33	5.534	3.21	99.01	4.83	159	1.292	2.5	1	NA	2	NA
1468	48067	65	2	132725.4469	1156.8	18.5	2	45	4	20.61	7.6	4.7	1.9	2.473684211	0.3	2354	2910	7960	2267	80.89347079	37	21	21	4.448	5.36	49.5	5	119	1.13	2.3	1	NA	2	NA
1469	48069	68	2	93850.39806	1042.3	27.5	2	59	5	35.24	8.1	5.4	1.8	3	0.3	2012	2885	7444	1131	69.74003466	38	18	16	4.707	5.36	106.08	13.93	148	1.711	2.325	1	NA	1	3
1470	48070	72	2	7046.153259	526.8	11	2	67	2	24.91	10.4	7.3	2.5	2.92	0	2509	3226	6106	2327	77.77433354	53	24	21	5.198	3.21	53.04	5.22	93	1.227	2.7	2	1	1	NA
1471	48071	69	2	93455.8236	735	25	1	45	4	26.28	7.6	4.8	2	2.4	0.1	5926	7401	15885	6310	80.07026078	46	16	20	5.353	3.57	81.33	4.44	86	1.066	2.45	NA	NA	2	1
1472	48076	60	1	29506.01983	971.1	3.5	1	70	4	29.15	3.8	2.1	1.2	1.75	0.1	2799	3501	9239	2689	79.94858612	41	27	38	4.758	5	90.17	5.27	152	1.292	2.35	1	1	2	3
1473	48089	63	1	98779.21178	964.5	23	1	40	4	35.04	6.1	4	1.5	2.666666667	0.1	4340	5047	11800	5481	85.99167822	44	28	22	4.836	2.5	81.33	4.94	98	1.13	2.375	1	NA	2	NA
1474	48097	71	2	13268.50814	601.1	17	2	50	1	32.02	9.8	7.2	1.9	3.789473684	0.2	2657	3079	4309	3164	86.29425138	40	14	24	5.586	5	72.49	8.33	126	1.066	2.325	1	NA	2	3
1475	48101	67	1	33847.18962	557	11	2	73	3	27.18	5.3	3.1	1.6	1.9375	0.1	1668	2249	4537	1211	74.16629613	40	18	23	3.595	8.21	81.33	6.22	128	1.356	2.25	2	1	2	3
1476	48103	65	1	24489.11044	1532.9	15	1	49	5	32.72	6.4	3.6	1.7	2.117647059	0.5	2760	3191	8611	3593	86.4932623	37	50	58	4.526	3.21	72.49	7.11	124	1.098	2.375	2	NA	2	NA
1477	48140	69	2	5814.814791	724	19.5	2	69	2	27.16	7.3	4	1.7	2.352941176	0.2	2107	2717	6175	1933	77.54876702	40	64	53	6.465	9.28	72.49	8.6	188	1.292	2.475	1	1	1	NA
1478	48146	74	1	7026.364831	1465.1	15	1	61	4	56.25	7.9	5.2	1.8	2.888888889	0.1	2326	2784	7490	3053	83.54885057	34	12	17	4.474	2.5	83.98	8.16	137	0.904	2.25	1	1	2	NA
1479	48151	66	2	106265.3396	865.8	7.5	1	55	4	21.29	7.3	4.8	1.8	2.666666667	0.1	3845	5743	11710	1818	66.95107087	45	28	26	6.672	3.57	71.6	5.27	137	1.388	2.4	1	2	2	1
1480	48156	62	2	115407.3888	603.3	14.5	2	57	5	30.82	4.2	2.2	1.6	1.375	0.1	2916	3577	7573	2975	81.52082751	42	17	19	5.819	5.71	79.56	5.5	142	1.292	2.35	1	1	2	NA
1481	48159	65	1	6508.245058	406.7	3.5	1	61	4	23.83	8.6	5.8	2	2.9	0.3	2762	3808	7647	1954	72.53151261	45	20	22	5.017	12.14	249.29	9.1	140	1.227	2.5	1	1	1	2
1482	48164	59	2	16916.30102	677.2	25	1	69	4	24.79	7.2	4.5	2.1	2.142857143	0.1	1947	2648	6321	1354	73.52719033	42	21	24	5.275	4.64	90.17	5.33	142	1.227	2.325	2	NA	2	3
1483	48167	67	1	8977.349124	1079.5	10	1	75	3	39.41	8.4	3.9	3.5	1.114285714	0.3	2614	3968	7182	1134	65.87701613	43	35	28	3.853	5.71	99.01	6.33	120	0.904	2.4	1	NA	2	1
1484	48169	66	2	22624.55323	811.1	26.5	2	48	4	28.74	4.9	2.4	2	1.2	0.1	2428	3281	6615	1780	74.00182871	41	18	24	4.81	3.57	92.82	4.83	108	1.066	2.2	1	NA	2	3
1485	48176	60	2	137243.771	768	3.5	2	59	3	41.43	14.9	12	2.3	5.217391304	0.1	1925	2548	6863	1541	75.54945055	40	32	30	3.931	2.86	69.84	8.27	123	1.066	2.4	2	1	1	3
1486	48181	65	2	140105.0646	479	15	2	40	5	26.9	8.4	5.3	2.2	2.409090909	0.4	3566	4564	8750	3143	78.13321648	40	16	18	4.138	2.86	68.07	4.44	125	1.162	2.225	1	NA	2	NA
1487	48182	63	2	83611.80056	1079.2	16	1	57	3	27.38	8	5.1	2.1	2.428571429	0.2	3858	5551	10032	2172	69.50099081	40	24	28	5.896	5	118.46	5.72	162	1.162	2.25	2	NA	2	3
1488	48190	62	2	24009.08519	883.7	115	1	59	3	38.39	6.9	3.6	2	1.8	0.5	2891	3871	8360	1908	74.6835443	38	18	19	5.301	4.28	61.88	5.94	146	1.066	2.325	1	1	2	3
1489	48191	70	2	24298.00856	983.5	13	2	48	4	38.93	8.9	5.9	2.3	2.565217391	0.2	2292	2851	6715	2236	80.39284462	38	21	17	5.715	6.43	70.72	5.44	99	1.162	2.3	1	1	2	3
1490	48194	61	1	21842.28997	1212.9	9	2	64	3	22.7	5.6	3.1	2	1.55	0.1	2018	2518	6137	1979	80.14297061	47	18	23	6.413	2.86	63.65	5.33	127	1.195	2.45	2	1	2	NA
1491	48200	67	1	24752.7181	695.2	47.5	1	55	2	26.52	8.4	4.5	3	1.5	0.1	3506	4613	9555	2441	76.00260134	44	27	29	6.129	3.93	72.49	5.61	127	1.033	2.375	1	1	2	NA
1492	48208	61	1	80079.8617	1186.6	9.5	1	52	4	28.29	9.4	5.8	2.4	2.416666667	0.2	2794	4038	7057	1744	69.19266964	49	54	29	7.008	5.36	62.76	5.27	119	1.001	2.325	1	2	2	2
1493	48211	68	1	20146.63197	644.4	26.5	2	54	5	27.28	3.9	2.3	1.3	1.769230769	0.1	2409	2855	7415	3155	84.37828371	43	12	15	6.129	12.14	275.81	22.26	167	1.518	2.425	2	1	1	NA
1494	48215	66	1	22720.6991	708.3	43	1	49	1	26.32	9.3	6.4	1.8	3.555555556	0.4	2960	3846	7955	2741	76.96307852	44	16	21	5.379	5.71	54.81	5.77	121	1.13	2.3	1	NA	2	3
1495	48224	63	2	83611.80056	1033.1	14	1	59	4	24.96	4.9	3	1.3	2.307692308	0.1	3245	4185	10825	2833	77.53882915	45	18	29	6.62	4.28	85.75	4.77	143	1.485	2.35	1	NA	2	1
1496	48237	71	1	27080.56513	592.6	14	1	41	2	26.08	7	4.3	1.8	2.388888889	0.2	3658	4634	11328	3037	78.93828226	43	23	22	5.844	2.14	63.65	4.94	100	0.904	2.425	1	NA	2	3
1497	48247	64	2	31304.71465	1021.1	69.5	1	70	2	28.56	5.1	3.5	1	3.5	0.1	3293	4681	10914	1789	70.34821619	45	19	24	4.939	3.93	77.79	5.33	150	1.259	2.35	1	NA	2	3
1498	48248	69	2	9712.843979	991.5	17	1	50	2	38.46	6.7	3	2.9	1.034482759	0.1	3277	4854	9710	1895	67.51133086	41	41	24	6.853	4.28	73.37	7.72	142	1.259	2.3	1	NA	2	3
1499	48251	61	1	45850.94077	1246.5	17	1	68	2	21.29	5.7	4.1	1.2	3.416666667	0.1	3036	3959	8748	2492	76.68603183	41	20	34	5.094	5.71	90.17	5.05	84	1.098	2.425	2	1	2	3
1500	48253	59	2	7118.652813	493	19	1	61	4	28.29	5.2	3.5	1.2	2.916666667	0.2	2332	2952	4402	2265	78.99728997	39	133	120	4.448	6.78	121.11	4.22	239	1.033	2.3	NA	1	1	NA
1501	48256	60	1	16214.42539	785.3	12	2	77	5	32.09	6.9	4.7	1.5	3.133333333	0.1	1852	2180	6763	2378	84.95412844	42	15	26	6.491	5	80.44	4.55	130	1.292	2.3	1	NA	2	NA
1502	48260	68	1	11761.23851	953.4	31.5	2	68	5	33.93	4.4	1.7	2.2	0.772727273	0.1	1871	2552	6398	1341	73.31504702	41	20	34	6.206	4.64	72.49	5.16	241	1.259	2.4	2	NA	2	NA
1503	48264	60	2	17134.51102	1234.1	12.5	2	44	5	39.85	8	5.2	2.2	2.363636364	0.2	2612	3067	7065	3260	85.16465602	40	20	20	5.844	3.21	50.39	5	136	1.162	2.125	1	1	2	NA
1504	48265	67	1	58093.44896	627	5.5	2	61	3	28.82	9.6	5.6	2.9	1.931034483	0.3	1974	2743	5759	1250	71.96500182	38	15	20	5.327	5	54.81	5.33	141	1.162	2.275	2	NA	2	1
1505	48272	59	2	23322.71711	744.5	10	2	70	3	18.53	5.6	2.5	2.2	1.136363636	0.3	978	1857	2176	261	52.66558966	40	19	26	5.431	2.86	53.04	5.44	101	1.356	2.375	1	1	2	1
1506	48276	59	1	7008.320186	845.4	15	1	64	3	27.93	5.8	3.4	1.6	2.125	0.2	2813	3528	8925	2738	79.73356009	44	40	30	3.698	3.21	72.49	4.55	158	1.227	2.2	2	1	2	NA
1507	48277	71	1	8973.063101	613.5	25.5	1	67	2	34.74	8.1	3.8	3.5	1.085714286	0.2	2244	3208	7211	1428	69.95012469	41	19	26	3.646	4.64	143.21	5.77	137	1.259	2.45	2	1	2	3
1508	48278	74	1	9431.969508	603.3	54.5	1	74	4	28.34	4.6	1.8	2.1	0.857142857	0.2	2052	2794	5965	1372	73.44309234	43	19	25	6.827	4.64	95.47	4.88	143	1.13	2.35	1	1	2	NA
1509	48284	67	1	17198.82308	546	16.5	1	64	3	27.5	4.5	2.6	1.4	1.857142857	0.1	3660	4746	10665	3018	77.11757269	46	29	20	3.207	4.64	90.17	5.05	107	1.033	2.425	2	NA	2	3
1510	48289	59	2	56250.23217	703.6	12	2	67	2	21.11	5.9	3.5	1.6	2.1875	0.1	951	2082	2277	205	45.67723343	33	11	20	4.189	4.64	72.49	5.88	107	1.453	2.275	2	NA	2	3
1511	48297	68	2	79453.12163	728.1	22.5	1	53	4	27.37	4	1.7	1.9	0.894736842	0.1	2401	4067	6215	1105	59.03614458	49	61	36	6.232	6.07	89.28	4.55	121	1.518	2.525	1	NA	2	3
1512	48298	71	1	30175.84826	884.2	27	1	56	3	27.67	5.2	2.8	1.8	1.555555556	0.1	3406	4143	11749	3989	82.21095824	43	57	46	4.577	5.36	63.65	5.38	135	1.13	2.275	1	NA	2	3
1513	48301	62	1	23619.20438	598.9	13.5	2	42	2	24.2	7.8	5.3	1.9	2.789473684	0	1978	2365	4862	2404	83.63636364	41	26	32	5.456	4.28	45.97	9.1	126	1.162	2.425	1	NA	2	3
1514	48306	63	2	10920.73182	1042.8	9	1	77	3	28.29	4.4	2.7	1.2	2.25	0.1	2930	3478	7615	3336	84.24381829	41	18	31	5.482	7.85	87.52	6.05	140	1.13	2.325	1	NA	2	NA
1515	48307	64	1	95342.1261	648.5	8.5	1	40	4	30.49	5.9	3.6	1.7	2.117647059	0.1	4533	5815	11690	3927	77.95356836	47	43	34	6.724	5.71	72.49	4.66	127	1.485	2.35	1	1	2	3
1516	48312	71	2	32043.73563	1458.6	11.5	2	49	5	28.56	5.3	2.7	1.9	1.421052632	0.1	1891	2407	7151	1592	78.56252597	37	18	21	5.431	4.28	81.33	4.83	107	0.775	2.35	1	1	2	3
1517	48314	63	1	25341.14465	673.5	19	2	60	4	27.4	5.2	3.1	1.4	2.214285714	0.2	2332	2958	6072	2437	78.83705206	39	29	24	6.413	5.36	90.17	5.11	98	1.292	2.5	1	NA	2	3
1518	48315	59	2	29362.82084	818.5	7.5	2	40	4	20.61	8.1	5.2	2.3	2.260869565	0.1	2893	3866	5629	2368	74.83186756	40	11	18	5.715	1.79	64.53	4.5	125	1.033	2.25	2	NA	2	1
1519	48316	65	1	14061.73145	790.3	9.5	2	42	4	27.75	8	5.4	1.9	2.842105263	0.1	2548	3097	6862	2903	82.27316758	47	24	20	3.672	4.64	72.49	4.94	125	1.388	2.425	2	NA	2	NA
1520	48320	62	2	7074.718628	741.6	15.5	1	78	1	24.81	5.9	2.3	2.1	1.095238095	1	2681	3350	7794	2749	80.02985075	39	24	30	3.284	7.5	68.95	4.33	120	1.388	2.25	1	1	1	3
1521	48322	68	1	11426.10631	635.6	8.5	2	60	2	22.95	4.8	2.6	1.6	1.625	0.2	1588	2702	3491	612	58.77128053	42	15	24	5.431	3.57	54.81	4.39	170	1.195	2.375	1	1	2	NA
1522	48325	70	1	6284.001381	1177.5	25	1	78	5	24.94	5.7	3.5	1.4	2.5	0.2	3513	4810	12205	2453	73.03534304	39	16	30	5.974	5.71	116.69	5.27	116	1.066	2.35	1	NA	2	NA
1523	48327	73	2	33253.23245	820.9	3.5	2	73	4	20.01	5	2.6	1.7	1.529411765	0.2	1886	2638	5091	1143	71.49355572	41	20	29	5.689	6.78	72.49	4.61	141	1.388	2.425	NA	1	2	NA
1524	48336	59	2	93512.84341	893.4	3.5	2	44	3	26.91	7.4	4.2	2.5	1.68	0	2410	3420	7030	1369	70.46783626	41	11	15	3	4.64	71.6	4.27	116	1.259	2.175	2	NA	2	1
1525	48341	62	1	16150.17014	1050.2	8.5	1	46	1	24.71	3.7	2.1	1.2	1.75	0	3572	4405	6928	3759	81.08967083	45	29	27	6.749	5.71	45.97	5.05	126	0.872	2.425	NA	NA	2	2
1526	48346	63	2	60214.15324	896.7	10	2	68	2	28.44	10	6.5	2.2	2.954545455	0.3	1703	2459	5554	873	69.25579504	40	12	19	4.086	8.93	84.86	5.38	133	1.259	2.3	1	NA	2	NA
1527	48360	65	1	87575.47506	826.9	42	1	41	5	24.35	8.1	5.4	1.9	2.842105263	0.1	4456	5762	10368	3846	77.33425894	47	16	28	5.25	6.07	90.17	4.94	159	1.421	2.35	1	NA	2	NA
1528	48361	69	2	68447.49112	914.9	33.5	2	41	4	30.52	6.2	4.5	1.3	3.461538462	0.1	3996	4956	7915	4192	80.62953995	41	13	20	4.758	5.36	70.72	4.55	166	1.13	2.3	1	NA	2	NA
1529	48365	66	1	16765.47734	1191.2	13	2	53	1	36.06	6.1	3.6	1.8	2	0.2	2080	2431	4867	2775	85.56149733	41	28	25	6.051	5	45.97	5.72	118	1.001	2.325	1	NA	2	3
1530	48370	70	1	9784.257815	694.6	27	2	50	2	32.16	8.5	4.8	2.8	1.714285714	0.1	2660	3230	7995	3480	82.35294118	44	40	32	5.793	4.28	63.65	5.33	130	1.292	2.4	1	1	2	NA
1531	48372	62	2	89660.66518	770.3	13.5	1	47	5	29.32	6.9	4.9	1	4.9	0.1	2933	4651	7911	1461	63.06170716	38	20	19	4.112	3.21	70.72	5.05	98	0.969	2.125	1	NA	2	NA
1532	48374	71	1	14656.31415	856.7	10	2	50	2	21.42	8.1	5.1	2.1	2.428571429	0.3	2098	3040	4844	1270	69.01315789	41	10	18	6.103	6.07	72.49	4.88	124	1.195	2.4	2	1	2	1
1533	48380	61	2	108063.0236	809.4	7.5	2	44	3	37.02	7.3	4.7	1.9	2.473684211	0.2	2479	2731	5712	4209	90.77261077	40	30	27	3.957	5	62.76	4.72	135	1.098	2.3	2	NA	2	NA
1534	48389	60	1	63922.77837	473.2	22	1	56	5	26.78	8.4	5.7	2.2	2.590909091	0.2	2219	3554	7285	920	62.43669105	46	29	25	6.051	6.43	99.01	5.27	103	1.485	2.475	1	NA	2	3
1535	48401	61	2	76464.46638	1235.5	30	2	60	4	28.07	5.2	3.2	1.2	2.666666667	0.3	3386	4118	7923	3408	82.22438077	44	65	34	3.982	5	77.79	4.55	184	1.259	2.175	1	1	2	NA
1536	48408	73	1	6270.390087	784.6	16.5	1	66	1	26.6	6.4	3	2.8	1.071428571	0.1	3036	3449	7520	4884	88.02551464	42	19	29	6.724	3.57	72.49	5.16	165	1.259	2.3	1	NA	2	3
1537	48413	59	2	18941.79548	604.1	11.5	1	63	3	29.26	9.7	4.9	3.1	1.580645161	1	3630	4669	9599	3206	77.74684087	42	27	28	6.801	5.71	88.4	5.77	161	1.356	2.275	1	NA	2	NA
1538	48414	60	2	30485.5783	1329	10	2	58	4	33.95	9.4	5.5	3	1.833333333	0.2	1579	2152	4375	1104	73.37360595	36	23	20	3.103	3.57	57.46	22.37	110	1.13	2.2	2	NA	1	1
1539	48415	70	2	53996.812	1216.4	14.5	2	49	3	27.71	5.3	2.6	1.9	1.368421053	0.1	2839	3912	7788	1981	72.57157464	40	20	32	5.198	3.93	70.72	4.66	130	1.001	2.3	1	1	2	NA
1540	48423	66	2	7177.028352	1149	7	2	63	3	46.27	8.5	6	1.8	3.333333333	0.1	2293	2912	7408	2158	78.74313187	44	28	29	5.767	5.71	61	5	106	1.324	2.325	1	1	2	3
1541	48433	67	1	28102.55699	1101.7	18.5	1	74	5	32.18	10.4	6.8	2.1	3.238095238	0.4	2499	3372	6295	1839	74.11032028	40	23	22	4.138	7.85	178.57	6.88	143	1.195	2.35	1	1	1	3
1542	48438	72	2	13576.63447	623.6	20.5	2	54	4	23.87	4.7	2.8	1.3	2.153846154	0.2	2803	3059	7775	4427	91.63125204	39	48	42	6.258	5	68.07	6.88	131	1.098	2.3	1	1	1	NA
1543	48446	62	2	33011.49844	647.2	7	2	48	1	21.36	5.5	3.5	1.5	2.333333333	0.2	2622	3656	5251	1884	71.71772429	42	25	20	6.517	3.21	53.92	4.11	150	1.453	2.3	2	NA	2	NA
1544	48449	62	1	18492.79102	362.8	16	2	74	7	21.62	3.7	2.5	0.8	3.125	0	1430	2175	3422	666	65.74712644	43	12	13	3.595	14.64	107.85	6.22	94	1.388	2.375	NA	NA	2	NA
1545	48451	67	1	23428.36561	770.2	39.5	2	61	2	34.75	8.5	4.9	2.9	1.689655172	0.2	2396	3155	6149	1929	75.9429477	42	17	23	5.12	5	99.01	7.49	163	1.066	2.375	2	1	2	NA
1546	48452	64	1	20676.67977	1186.1	8	1	51	2	18.7	4.4	1.5	1.9	0.789473684	0.1	3410	4274	7342	3636	79.78474497	40	105	140	3.879	4.28	90.17	4.77	149	1.259	2.375	1	NA	2	3
1547	48453	61	2	73409.41651	710.1	18	2	69	2	29.47	12.2	8.1	2.9	2.793103448	0.1	2594	3284	6475	2321	78.98903776	49	34	25	5.767	5.36	62.76	3.89	180	1.55	2.425	2	NA	2	NA
1548	48455	59	2	22582.72277	1051.4	24	2	72	1	35.67	11	5.6	4.1	1.365853659	0.3	1847	2511	4114	1320	73.55635205	40	20	24	5.353	8.57	69.84	5.16	160	1.066	2.375	2	1	2	3
1549	48458	63	1	22368.06842	434	6.5	2	51	3	31.64	8.8	4.7	3.4	1.382352941	0.1	2261	2760	6447	2046	81.92028986	41	16	22	6.232	2.5	81.33	3.72	156	1.388	2.375	2	NA	2	1
1550	48461	74	2	17272.4328	466.7	12	1	46	3	25.8	6.1	3.8	1.8	2.111111111	0.1	4370	6663	10825	2446	65.58607234	44	17	15	5.534	3.93	85.75	6.11	97	0.936	2.225	1	NA	2	1
1551	48471	64	1	70576.08309	1095.8	28	2	67	2	28.27	4.7	2.5	1.8	1.388888889	0.1	1601	2399	4775	649	66.73614006	40	46	37	5.637	7.85	96.36	7.6	143	1.485	2.325	1	1	2	3
1552	48492	62	1	6097.936489	1075.8	28	1	69	4	36.6	NA	NA	NA	#VALUE!	NA	2432	3308	8077	1692	73.51874244	40	28	23	5.87	8.57	99.01	9.55	160	1.098	2.425	1	1	1	3
1553	48495	61	2	120348.9568	1069.7	11.5	2	57	5	32.94	6.4	3.4	2.3	1.47826087	0.1	2648	3584	6789	1939	73.88392857	43	36	32	6.129	5.71	60.11	5.72	138	1.259	2.35	1	2	2	3
1554	48501	61	1	34106.14387	562.6	14	2	76	2	28.95	3.2	1.5	1.2	1.25	0.1	1978	2798	5635	1180	70.69335239	44	19	22	8.042	4.64	72.49	4.61	144	1.324	2.425	2	NA	2	NA
1555	48502	62	2	78708.32167	567.2	26.5	1	57	5	26.91	5.9	3.2	2	1.6	0.2	3621	4657	11837	3120	77.75391883	45	28	25	4.422	5.36	88.4	5.83	132	1.227	2.225	1	1	2	3
1556	48503	71	2	25308.42112	855.6	37	1	58	3	29.59	6.9	3.6	2.4	1.5	0.2	3776	4805	10099	3716	78.58480749	44	44	43	5.637	3.21	68.07	6.61	124	1.195	2.45	1	1	2	3
1557	48508	69	1	21518.63266	1195.2	36	2	46	4	29.13	6.2	3.6	2	1.8	0.1	2404	3082	5877	2199	78.00129786	40	29	32	5.534	2.5	54.81	5	151	1.485	2.325	2	NA	2	3
1558	48513	74	1	9789.813124	861	18	2	61	5	27.88	6.3	2.9	2.7	1.074074074	0.1	2364	2911	7353	2652	81.20920646	38	19	23	5.948	4.64	97.24	4.77	154	1.195	2.125	2	NA	2	NA
1559	48515	68	2	59882.57514	936.9	11	2	42	5	29.65	8.2	4.9	2.5	1.96	0.2	3001	3772	7933	2812	79.55991516	40	22	24	5.043	3.93	74.26	4.94	128	1.388	2.4	1	NA	2	NA
1560	48518	71	2	91793.42992	836	55	1	54	5	25.54	9.1	5.3	2.9	1.827586207	0.2	4119	5080	12025	4128	81.08267717	43	52	26	6.051	5.71	83.1	5.27	116	1.227	2.4	1	NA	2	3
1561	48524	72	2	22653.31714	315.2	21	1	46	4	36.86	10.3	6.2	3.1	2	0.3	3749	4701	12876	3637	79.74898958	45	58	34	5.146	3.57	89.28	4.83	150	1.227	2.35	2	NA	2	NA
1562	48526	69	1	23070.99287	734.6	9	1	44	1	24.2	6.9	4	1.9	2.105263158	0.3	4037	5518	7261	3074	73.16056542	43	26	22	4.965	3.57	63.65	4.72	132	1.292	2.35	1	NA	2	2
1563	48531	67	2	12595.28535	791.2	38	2	69	5	24.54	7.2	3.5	2.7	1.296296296	0.4	1219	2400	3259	215	50.79166667	43	9	16	3.517	8.93	79.56	6.61	105	0.936	2.55	2	1	1	3
1564	48532	59	1	6704.07838	1329	12	1	69	2	22.62	4.7	2.5	1.5	1.666666667	0.1	1665	2768	4954	540	60.1517341	43	42	36	3.957	7.14	99.01	5.22	167	1.033	2.475	1	NA	2	3
1565	48538	64	2	18839.4527	808.8	14	1	47	4	35.54	6.8	4.4	1.8	2.444444444	0.1	3931	4705	9949	4279	83.54941552	44	31	21	6.103	5	74.26	5.05	118	1.453	2.6	1	NA	2	NA
1566	48552	62	2	90689.35381	539.1	17.5	2	52	5	21.22	5.3	2.8	1.9	1.473684211	0.2	2524	3430	8227	1745	73.58600583	43	20	28	6.051	5.71	79.56	4.61	134	1.388	2.25	2	NA	2	NA
1567	48554	65	2	17217.61098	708.4	18.5	2	58	1	26.62	7.5	3.6	3.2	1.125	0.1	2622	3393	7643	2289	77.27674624	44	35	32	4.241	2.86	45.08	5.16	139	1.292	2.425	1	NA	2	NA
1568	48557	69	2	5249.821776	834.6	28.5	1	70	1	23.99	5.4	2.3	2.5	0.92	0.1	3319	4555	7166	2537	72.86498353	44	22	23	4.965	3.93	93.7	6.11	113	1.292	2.4	1	1	2	NA
1569	48558	65	2	19151.57184	708.2	18	1	51	4	28.97	9.6	6.1	2.4	2.541666667	0.3	2610	3253	8452	2543	80.23363049	43	20	22	5.663	4.28	59.23	4.39	148	1.356	2.325	1	NA	2	2
1570	48565	60	2	24717.40308	1268.1	7	1	53	2	28.76	5.9	3.4	1.9	1.789473684	0.2	3470	5488	5949	2239	63.22886297	38	24	17	5.224	4.64	71.6	5.5	129	1.227	2.325	2	NA	2	NA
1571	48567	74	1	6216.8105	765.3	8	1	60	1	20.6	6.1	3.5	2.2	1.590909091	0.1	2933	4048	10052	1807	72.4555336	38	22	35	4.189	4.28	85.75	4.83	107	1.195	2.325	1	NA	2	2
1572	48569	63	1	85297.90368	1046.4	11	2	46	5	25.59	4.4	2.5	1.3	1.923076923	0.2	3093	3993	7757	2742	77.46055597	47	19	25	5.405	5.71	72.49	4.94	154	1.388	2.375	1	NA	2	NA
1573	48571	61	2	14808.85681	1238.5	24	1	50	1	28.47	12.2	7.3	4	1.825	0.2	3850	4545	8026	3930	84.70847085	42	26	23	7.939	2.5	76.91	5.72	185	1.227	2.225	1	NA	2	1
1574	48576	67	1	26233.59026	757.2	14.5	2	67	3	32.27	7.5	3.3	3.2	1.03125	0.2	1331	1753	4445	944	75.92698232	41	23	23	6.284	6.07	53.04	5	114	1.421	2.3	2	NA	2	1
1575	48586	72	2	98806.51309	951.9	3.5	2	44	4	26.28	7.8	3.3	3.4	0.970588235	0.2	2221	2868	5103	1962	77.44072524	44	34	40	6.336	3.21	58.34	4.55	142	1.162	2.375	1	1	2	3
1576	48588	71	1	6330.883352	628.9	3.5	2	66	1	23.46	7	3.7	2.7	1.37037037	0.1	1799	2124	5130	2604	84.69868173	41	17	22	4.215	4.28	63.65	5.5	177	1.421	2.3	1	1	2	NA
1577	48589	64	1	22859.74293	1156.3	24.5	2	55	4	47.71	10.8	6.1	3.4	1.794117647	0.3	2180	2626	6010	2655	83.01599391	42	23	21	5.767	5	63.65	5.61	216	1.421	2.425	2	1	1	NA
1578	48592	64	2	93154.65019	708.1	11.5	1	51	4	33.49	8.1	4.3	3	1.433333333	0.2	4176	5199	10093	4400	80.32313907	42	26	29	7.318	5	99.01	4.94	129	1.259	2.4	1	NA	2	1
1579	48594	65	2	9224.483217	436.9	3.5	2	68	1	31.71	8.5	5.5	2.2	2.5	0.2	1424	1849	5226	1188	77.01460249	38	22	24	4.112	5.71	70.72	4.5	131	1.388	2.325	1	1	2	1
1580	48596	72	2	61128.33151	917.2	10.5	1	61	5	40.12	5.7	3.9	1.2	3.25	0.2	3015	4497	9400	1107	67.04469646	45	32	26	5.301	3.93	78.68	5.66	112	1.195	2.425	1	1	2	NA
1581	48597	62	1	15222.8119	719	208.5	1	60	2	34.77	6.4	2.9	2.1	1.380952381	0.7	3342	3879	9265	3794	86.15622583	42	28	26	3.62	3.21	72.49	5.38	147	1.227	2.325	1	1	2	NA
1582	48605	59	2	30103.00281	764.3	21	2	52	5	43.14	7.7	4.6	2.2	2.090909091	0.3	2193	2560	5786	2874	85.6640625	38	39	26	5.094	4.28	79.56	6.44	133	1.098	2.15	2	NA	2	NA
1583	48606	74	1	10691.95915	875.4	12	1	53	1	27.18	4.9	2.7	1.5	1.8	0.1	3315	4813	10387	1985	68.87596094	43	30	25	4.422	4.28	76.91	5	104	1.324	2.35	1	NA	2	NA
1584	48610	68	1	28439.53401	570.8	7	2	43	2	33.94	7.6	4.3	2.6	1.653846154	0.2	2695	3255	7366	3142	82.79569892	39	16	15	4.06	2.86	72.49	4.94	112	1.033	2.2	1	1	2	1
1585	48611	65	2	155643.4955	1166.3	26.5	1	44	5	29.94	4.6	2.9	1.2	2.416666667	0.1	3507	4476	10816	3173	78.35120643	46	26	27	6.232	3.57	70.72	5.22	128	1.001	2.275	1	2	2	NA
1586	48616	63	2	24336.49208	639.6	42.5	2	62	4	26.37	8.8	5.6	1.7	3.294117647	0.7	2295	3346	4560	1372	68.58936043	47	15	18	4.034	4.28	62.76	4.27	156	1.421	2.35	1	1	2	NA
1587	48623	60	1	51794.69002	741.7	31.5	1	62	5	26.37	3.9	2	1.3	1.538461538	0.1	3870	5572	10216	2222	69.45441493	39	22	21	3.698	7.14	99.01	6.22	150	1.13	2.275	1	1	2	NA
1588	48632	60	1	8978.098382	1013.2	23.5	1	73	3	32.77	6.4	4.7	1.2	3.916666667	0.1	3549	5871	10731	1046	60.44966786	44	30	29	4.5	8.21	107.85	7.44	188	1.292	2.425	2	1	1	NA
1589	48633	66	1	12749.52363	890.6	13	2	79	1	27.15	8.6	5.5	2.3	2.391304348	0.1	1923	2902	2705	1266	66.26464507	40	14	19	3.982	8.21	90.17	9.49	134	1.356	2.35	NA	1	1	1
1590	48640	62	2	11008.37228	670.3	18.5	1	51	1	22.93	5.4	3	1.7	1.764705882	0.2	3934	4901	10030	3638	80.26933279	40	27	17	6.051	7.5	79.56	4.61	134	1.066	2.275	1	NA	2	NA
1591	48642	62	1	9994.97837	1915.7	15.5	1	53	3	28.37	6.4	3.4	2	1.7	0.4	3722	4424	9696	4831	84.13200723	42	17	16	5.198	3.57	54.81	15.88	156	1.13	2.25	1	NA	1	1
1592	48643	67	2	39871.39236	1222.9	22	2	79	4	34.43	5.4	3	1.6	1.875	0.2	2025	2395	4985	2476	84.55114823	39	15	20	6.517	6.07	91.05	5.27	131	1.292	2.575	1	1	2	NA
1593	48645	62	2	22195.56343	1341.7	24.5	1	61	1	23.38	4.8	2.6	1.6	1.625	0.1	3767	5606	9280	2020	67.19586158	41	21	27	5.974	5	71.6	4.94	139	1.388	2.25	1	NA	2	NA
1594	48646	62	2	21772.473	825.1	13	1	56	3	50.81	9.4	5.6	2.8	2	0.2	3022	3915	8604	2896	77.19029374	37	62	46	5.431	6.07	86.63	5.83	136	1.324	2.275	1	1	2	1
1595	48647	68	2	23833.63633	684.9	60.5	1	44	2	26.44	6.4	3.4	1.8	1.888888889	0.6	2396	4510	7265	886	53.12638581	43	21	17	5.844	2.14	61.88	5	136	1.292	2.4	1	NA	2	1
1596	48649	71	1	23568.65171	514.2	16.5	2	40	2	27.22	5	2.5	1.9	1.315789474	0.1	3544	4372	8395	3596	81.06129918	44	29	23	3.465	3.57	54.81	5.66	112	1.162	2.3	NA	NA	2	3
1597	48655	63	1	5667.89019	1043.5	18	2	61	4	23.6	5.7	3.9	1.4	2.785714286	0.1	2022	2577	6644	1728	78.46332945	44	29	26	5.069	6.43	72.49	5.11	153	1.356	2.5	1	NA	2	3
1598	48657	71	1	10866.99229	476	34.5	2	75	3	27.98	7.5	4.5	1.8	2.5	0.4	1854	2488	4113	1473	74.51768489	42	31	31	5.482	4.28	63.65	5.5	181	1.485	2.575	1	1	2	NA
1599	48659	62	1	48863.00441	694.1	13.5	2	60	4	30.84	5.4	2.8	1.8	1.555555556	0.2	2224	2928	6674	1700	75.95628415	46	23	20	5.948	5.71	54.81	5.5	153	1.195	2.325	1	NA	2	3
1600	48666	69	1	32145.48431	624.8	33	2	75	4	24.58	6.1	3.7	1.6	2.3125	0.2	2726	3805	7681	1652	71.64257556	45	22	24	5.508	7.14	72.49	5.11	144	1.582	2.4	1	1	2	3
1601	48670	61	1	31487.21337	639.7	23.5	2	72	3	28.65	5.4	2.2	2.5	0.88	0.2	2122	2805	5643	1722	75.65062389	41	19	21	5.896	6.43	90.17	5.55	145	1.259	2.375	2	NA	2	NA
1602	48671	61	2	42085.28344	795.2	15.5	1	74	3	29.54	8.6	5.1	2.5	2.04	0.2	3202	3809	8465	4148	84.06405881	43	27	34	5.069	4.64	81.33	5.55	176	1.001	2.375	1	1	2	3
1603	48691	59	1	21246.8262	619.2	37.5	1	56	5	22.96	4.9	2.5	1.7	1.470588235	0.2	3845	4634	11371	4233	82.97367285	40	13	19	4.526	3.93	125.53	5.27	119	1.098	2.275	NA	NA	2	3
1604	48701	64	2	105554.3466	980.7	70.5	1	49	4	26.79	5	2.7	1.7	1.588235294	0.2	4010	4871	11265	4270	82.32395812	42	26	26	5.612	2.5	63.65	5.55	154	0.969	2.4	1	NA	2	NA
1605	48704	66	2	9595.5433	736.2	10	2	71	4	27.67	6.1	3.4	2.1	1.619047619	0.1	1806	2382	6095	1284	75.8186398	44	22	25	5.198	3.21	74.26	5.05	142	1.066	2.35	1	NA	2	NA
1606	48705	59	1	7146.446751	681	38.5	1	60	2	24.66	7.9	4.6	2	2.3	0.4	3178	4088	9715	2798	77.73972603	44	27	27	4.138	4.64	81.33	6.66	137	1.356	2.4	1	1	2	NA
1607	48706	74	2	16498.17537	641.6	25.5	2	40	5	29.71	7.4	4.6	2.2	2.090909091	0.2	3622	4594	10382	3267	78.84196778	43	27	24	6.025	3.57	61	4.66	108	1.162	2.475	1	NA	2	2
1608	48715	65	2	13497.12504	688.7	50	2	73	1	27.65	8.2	5.1	2.4	2.125	0.1	1836	2262	5128	2042	81.16710875	41	22	26	3.336	4.28	61	6.22	126	0.646	2.2	1	1	1	3
1609	48730	61	2	36370.64655	633.4	5.5	2	44	2	27.51	10.8	8.1	1.9	4.263157895	0.2	3477	4399	6810	3594	79.04069107	38	16	19	6.956	2.86	69.84	5.11	129	1.227	2.225	1	NA	2	1
1610	48744	59	2	20437.20038	609.5	20	1	60	1	21.94	7.1	3.4	2.9	1.172413793	0.2	2799	3987	7492	1670	70.20316027	48	14	21	6.051	5	83.98	5.38	98	0.872	2.475	2	NA	2	3
1611	48751	65	1	11330.11148	719.6	25.5	2	52	3	38.4	8.1	4.7	2.6	1.807692308	0.2	2254	2782	7726	2775	81.02084831	44	48	32	5.172	6.07	72.49	5.44	116	1.001	2.375	2	1	2	3
1612	48765	67	1	27820.47742	669.1	29	2	54	3	34.52	8.2	5.6	1.9	2.947368421	0.2	2355	3114	7109	1851	75.62620424	44	35	40	5.198	4.64	72.49	7.33	119	1.356	2.475	1	1	1	NA
1613	48786	61	1	18126.39062	530.7	8.5	1	69	3	41.92	8.4	5.6	1.8	3.111111111	0.6	3471	4587	9263	2673	75.67037279	42	20	19	5.741	4.28	99.01	6.33	120	0.84	2.4	1	1	2	3
1614	48788	63	2	60214.15324	771.2	49.5	2	60	5	47.17	9.2	5	3.2	1.5625	0.4	2047	2686	7023	1590	76.20997766	41	22	20	4.991	7.85	70.72	4.61	134	1.485	2.425	1	1	2	NA
1615	48790	67	2	28298.89101	663.8	20.5	1	45	4	28.85	4.9	2.6	1.6	1.625	0.1	3271	3989	10273	3426	82.00050138	44	35	25	5.431	3.93	76.02	5.05	122	1.356	2.375	1	NA	2	NA
1616	48796	66	2	26572.19661	852.6	24	2	77	2	31.9	5.7	2.6	1.8	1.444444444	0.8	1538	2005	4275	1262	76.70822943	40	13	22	5.017	8.57	106.08	4.22	158	1.162	2.275	2	1	2	NA
1617	48800	60	1	65251.67153	1348.3	15.5	2	42	3	25.04	11.6	8.6	2.3	3.739130435	0.1	4096	5306	8481	3588	77.19562759	44	24	24	5.663	2.5	72.49	4.55	141	1.195	2.425	1	NA	2	1
1618	48801	64	1	95342.1261	720.8	23	1	47	4	29.2	6.1	3.7	1.6	2.3125	0.2	3869	4507	9659	4993	85.84424229	43	21	24	4.603	6.78	72.49	4.77	115	0.775	2.25	2	NA	2	NA
1619	48803	72	2	97565.80036	1141.3	11.5	1	57	5	25.5	6.4	4.3	1.5	2.866666667	0.1	3724	5067	10320	2565	73.49516479	45	60	58	6.801	6.78	112.27	4.5	186	1.356	2.4	1	NA	2	NA
1620	48805	60	1	70522.67704	454	15	2	66	3	33.68	8.9	4.9	2.9	1.689655172	0.3	1716	2136	6728	1857	80.33707865	44	20	23	5.767	8.21	72.49	5.61	135	1.744	2.525	1	NA	2	NA
1621	48817	63	1	85297.90368	1143.4	13	2	42	5	31.38	8.1	4.7	2.2	2.136363636	0.2	3146	3684	8964	4053	85.39630836	39	13	14	5.637	5	63.65	4.11	79	1.485	2.325	1	1	2	NA
1622	48821	71	1	15820.36613	1160.3	3.5	2	51	5	41.26	10.4	6.7	2.7	2.481481481	0.3	2894	3458	9762	3106	83.68999422	39	75	91	4.629	2.86	63.65	22.26	144	1.356	2.7	1	NA	2	3
1623	48823	63	2	61219.80021	727.9	24	2	60	5	29.69	5.9	3.7	1.5	2.466666667	0.3	2768	4137	6496	1706	66.90838772	43	21	21	4.655	6.07	69.84	5.44	141	1.292	2.3	1	1	2	NA
1624	48826	60	2	16070.24291	469.6	13.5	1	71	3	33.69	6.8	3.5	2.3	1.52173913	0.2	3577	4644	8649	3153	77.02411714	44	23	23	3.569	6.43	104.31	5.77	130	1.162	2.3	1	1	1	3
1625	48827	60	2	40278.50772	1157.8	24	2	54	5	36	4.9	2.9	1.3	2.230769231	0.1	2373	3680	6387	1237	64.48369565	40	293	206	7.525	5	75.14	7.83	277	1.227	2.375	1	1	2	3
1626	48830	64	2	41796.86917	741.3	3.5	1	45	4	39.07	9.5	4.7	3.9	1.205128205	0.2	2930	4333	7623	1666	67.6205862	43	44	35	7.474	3.93	71.6	5.05	143	1.292	2.175	1	1	2	1
1627	48833	63	2	38635.43035	621.2	11	2	71	2	32.09	5.3	2.9	1.7	1.705882353	0.2	2032	3087	5897	986	65.82442501	38	15	20	6.439	4.28	75.14	4.27	136	1.259	2.325	1	1	2	3
1628	48844	73	2	45916.6085	1135.6	19	1	62	4	32.2	4.6	2.7	1.1	2.454545455	0.2	3549	4293	10521	4036	82.66946191	45	21	20	5.275	3.57	72.49	11.71	112	1.162	2.425	1	NA	1	NA
1629	48851	64	1	4225.963772	1033.7	28.5	2	60	2	46.1	6.2	4.3	1.4	3.071428571	0.1	1842	2308	5666	1812	79.80935875	40	21	25	5.405	4.64	45.97	10.55	211	0.872	2.325	2	1	1	NA
1630	48859	65	2	9780.42001	723.4	32	1	65	2	29.57	3.8	2.1	1.2	1.75	0.1	2934	4483	10165	1479	65.44724515	43	30	27	4.707	3.93	116.69	5.55	100	1.13	2.35	1	1	2	3
1631	48866	72	1	28120.69158	717.7	33	2	53	5	28.08	5.1	2.8	1.8	1.555555556	0.1	2406	3116	7355	1899	77.21437741	46	24	21	4.913	4.28	63.65	5	140	1.13	2.25	1	NA	2	3
1632	48884	61	2	9250.313976	989.9	54.5	1	60	3	29.81	7.4	4.5	1.9	2.368421053	0.4	3310	4229	9195	2922	78.26909435	45	20	25	4.888	5.36	103.43	4.39	142	1.001	2.3	1	1	2	NA
1633	48886	68	2	48639.62979	551.7	32.5	1	66	5	26.75	7.5	4.6	2.1	2.19047619	0.2	3579	4762	12002	2807	75.15749685	42	34	25	3.051	8.57	74.26	5.16	126	1.485	2.325	1	NA	2	3
1634	48887	63	1	10854.10805	1386.2	27.5	1	72	2	25.81	4.6	2.3	1.7	1.352941176	0.1	3443	4538	8197	2927	75.8704275	42	23	23	3.646	7.85	99.01	20.48	140	1.227	2.5	2	NA	1	NA
1635	48889	74	2	10689.52158	1405.9	18	1	59	5	26.89	6.4	3.3	2	1.65	0.3	2050	2385	8136	2989	85.95387841	43	22	28	4.241	5	59.23	6.05	98	1.066	2.4	1	NA	1	3
1636	48891	60	2	35352.49584	786.1	19	2	42	3	22.48	10.9	6.5	3.5	1.857142857	0.4	3466	3735	8245	4421	92.7978581	37	23	22	5.172	5.36	48.62	5.94	105	1.388	2.55	2	1	2	NA
1637	48922	70	2	108580.2288	678.6	11	1	40	3	31.55	10.9	6.6	3.1	2.129032258	0.2	4132	5136	9914	4121	80.4517134	46	25	29	5.819	5.36	104.31	3.89	132	1.13	2.475	1	1	2	NA
1638	48924	69	2	48488.27466	727.8	18.5	2	62	5	34.11	6.6	4.3	1.7	2.529411765	0.2	1976	2666	6597	1414	74.11852963	44	40	45	6.801	4.64	83.1	5.16	108	1.066	2.45	1	1	2	3
1639	48932	61	2	14808.85681	835.2	40	1	58	1	27.7	7.1	4.1	2.2	1.863636364	0.1	2121	3088	5426	1189	68.68523316	40	15	18	5.56	5	87.52	5.66	135	1.066	2.125	1	NA	2	3
1640	48941	73	2	84824.83331	916	18	2	47	4	18.3	7.8	4.4	2.8	1.571428571	0.2	2334	3398	4770	1644	68.68746321	45	16	24	6.129	5	64.53	5.22	103	1.55	2.4	1	NA	2	NA
1641	48948	70	1	46363.67985	792	64.5	2	64	4	20.57	3.8	2	1	2	0.3	1502	2530	4527	621	59.36758893	36	17	26	4.551	7.5	90.17	5.55	184	1.033	2.35	1	1	2	3
1642	48949	67	1	25217.67622	1049.4	9.5	1	51	4	30.7	7.5	4.9	1.9	2.578947368	0.2	2950	4604	6299	1704	64.07471764	43	48	36	6.543	2.86	71.6	7.44	144	1.066	2.4	1	NA	2	1
1643	48951	60	2	5860.565974	941.1	10.5	2	64	4	30.39	6.1	3.6	2	1.8	0.1	2087	2707	5133	1924	77.0964167	38	20	26	5.327	6.43	54.81	5.66	129	1.55	2.2	2	NA	2	NA
1644	48953	61	1	32532.99699	597.9	10	2	56	3	42.71	9.8	4.8	4.2	1.142857143	0.1	1615	1998	4703	1709	80.83083083	44	22	27	6.103	2.5	54.81	4.44	181	1.259	2.45	1	1	1	1
1645	48962	69	1	67197.68925	579.8	48	1	64	2	34.61	7.6	4.8	1.7	2.823529412	0.4	2413	2960	8006	2523	81.52027027	41	19	20	4.81	5.36	99.01	5.16	139	1.066	2.5	1	1	2	NA
1646	48964	70	2	69407.19311	551.9	6	2	68	3	27.23	10.7	6.3	3.6	1.75	0.1	2281	3280	6433	868	69.54268293	45	23	23	8.12	3.57	49.5	5.27	124	1.259	2.55	1	NA	2	1
1647	48965	72	1	26462.49761	883.9	12.5	1	42	1	29.37	8.1	4.1	3.2	1.28125	0.1	3413	3954	10195	4950	86.31765301	42	41	33	7.06	4.64	81.33	4.94	98	1.162	2.325	NA	NA	2	NA
1648	48968	65	2	18237.30867	984.8	3.5	2	51	2	52.74	13.8	9.6	3.3	2.909090909	0.2	1157	1281	3195	1942	90.32006245	36	21	17	4.758	5.36	55.69	8.88	148	1.259	2.25	2	1	2	1
1649	48971	60	2	20460.07811	821.2	11	2	44	3	26.22	6.1	3.4	2.2	1.545454545	0	3488	4120	8930	4483	84.66019417	48	15	19	5.069	3.21	51.27	5.44	100	1.033	2.4	2	NA	2	NA
1650	48974	60	2	21589.75721	429.9	5.5	2	57	3	34.23	6.2	2.5	3	0.833333333	0.1	2326	2816	5246	2956	82.59943182	40	35	26	4.008	4.64	54.81	5.44	156	1.195	2.45	2	NA	1	NA
1651	48987	71	1	23568.65171	629	7	2	49	2	19.21	6.1	3.2	2.1	1.523809524	0.3	2325	3188	5846	1710	72.92973651	47	21	30	5.741	1.79	63.65	4.16	172	1.13	2.475	1	NA	2	1
1652	48991	59	1	5416.924364	913.7	15	1	66	4	26.16	9.4	4.4	4	1.1	0.2	2667	3753	9081	1581	71.06314948	47	16	21	7.655	5.71	90.17	5	196	0.936	2.6	1	1	2	1
1653	48993	68	1	24122.07178	971.6	14	2	47	5	20.58	5.8	3.4	1.8	1.888888889	0.1	2879	3154	6162	3904	91.28091313	45	21	30	5.353	5.36	72.49	4.72	155	1.485	2.4	2	NA	2	NA
1654	49000	59	2	64037.3545	512	9.5	2	63	5	29.2	5.9	3	2	1.5	0.1	2275	2513	7147	4081	90.52924791	42	20	23	6.181	4.28	60.11	4.55	169	1.259	2.275	2	NA	2	NA
1655	49001	70	1	6626.962524	1283.1	19.5	1	76	1	30.75	8.3	4.8	2.5	1.92	0.3	2164	3246	6091	1078	66.66666667	46	29	35	3.569	11.07	134.37	6.83	155	1.292	2.525	1	1	1	3
1656	49009	65	2	19280.38663	739.8	10	1	52	1	28.6	7.6	5.1	1.6	3.1875	0.3	3539	5141	10709	2023	68.83874733	45	21	22	5.56	8.93	74.26	12.66	123	1.195	2.325	1	NA	1	NA
1657	49013	59	1	7008.320186	348.1	3.5	1	62	4	26.17	9.5	4.1	4.5	0.911111111	0.2	2613	4185	6748	1061	62.43727599	41	18	22	7.06	5.36	99.01	4.83	122	1.098	2.375	1	NA	2	1
1658	49021	73	1	10866.87242	966.9	15.5	1	52	1	27.71	6.3	3.4	1.5	2.266666667	0.9	2970	4156	8589	2120	71.46294514	43	38	32	7.344	4.64	92.82	5.11	142	1.098	2.4	1	NA	2	NA
1659	49028	65	2	10758.85658	1835.6	3.5	1	60	5	21.54	7.1	3.6	2.4	1.5	0.2	2749	4065	9782	1402	67.62607626	38	17	20	4.965	3.57	83.1	4.66	132	0.969	2.2	1	NA	2	NA
1660	49035	72	2	70040.9432	1509.5	18.5	2	60	5	36.67	5.4	2.8	1.6	1.75	0.2	2399	3013	6082	2380	79.62163956	44	40	33	4.681	4.28	54.81	4.94	161	1.292	2.325	2	1	2	NA
1661	49040	69	2	39009.29657	854.5	36	1	62	5	32.83	12.4	6.5	4.7	1.382978723	0.3	3203	4226	10280	2701	75.79271178	43	27	25	6.051	5.36	68.95	4.66	169	1.292	2.575	1	NA	2	3
1662	49050	60	2	78319.42593	745.6	10	1	61	5	30.31	4.4	2.3	1.6	1.4375	0.1	3619	5506	9908	1676	65.7282964	43	28	24	5.043	5.36	100.78	9.6	126	1.162	2.375	1	1	1	3
1663	49052	69	1	97552.52685	834.5	9.5	1	53	4	23.64	10	6.8	2.3	2.956521739	0.1	4374	5334	10241	4542	82.00224972	48	73	44	5.275	6.43	81.33	5.16	135	1.162	2.475	2	NA	2	3
1664	49053	62	2	6358.637245	1145.1	33	1	63	2	26.97	5.6	3.3	1.8	1.833333333	0.1	3105	4024	9591	2558	77.16202783	42	25	20	3.801	4.28	66.3	5.66	146	0.936	2.2	2	NA	2	3
1665	49056	69	2	5613.956214	851.6	26.5	2	62	5	29.39	5.9	4	1.5	2.666666667	0.1	3037	3358	7629	4698	90.44073853	46	19	25	6.646	4.28	57.46	5.38	150	1.388	2.35	1	NA	2	3
1666	49061	69	1	43039.65169	477.5	9	2	76	4	24.17	6.4	2.8	3	0.933333333	0.1	2464	3295	6906	1883	74.77996965	45	19	25	7.267	3.93	72.49	4.72	149	1.453	2.4	1	NA	2	NA
1667	49066	61	2	62448.59093	1219.4	20.5	1	60	5	21.89	7.8	3.7	3.3	1.121212121	0.1	3959	5267	10512	2777	75.16612873	48	24	29	5.819	4.28	78.68	5.61	133	1.227	2.55	1	NA	2	NA
1668	49067	64	2	10981.48653	957.9	25	2	60	2	33.81	7.1	3.5	2.9	1.206896552	0.3	1002	1774	2124	566	56.48252537	42	14	22	4.189	8.21	87.52	7.22	140	1.162	2.45	1	1	1	NA
1669	49069	70	2	9116.435113	887.7	21	1	58	2	27.8	7.6	4.8	2	2.4	0.1	4072	4977	11018	4901	81.81635523	42	17	19	4.241	5.36	82.21	5.11	96	1.13	2.35	1	NA	1	NA
1670	49071	61	2	36072.80928	919.7	16	1	76	3	27.82	6.4	3.6	1.8	2	0.3	2531	3961	7430	981	63.89800555	42	13	20	3.853	5.36	95.47	5.55	166	1.324	2.35	2	1	3	3
1671	49075	62	1	10357.30374	474.6	8	2	63	4	35.49	12.2	7.3	4.2	1.738095238	0.2	1415	1684	4681	2015	84.02612827	42	17	31	3.879	3.21	72.49	5.27	225	1.259	2.35	2	1	2	1
1672	49078	68	2	82537.63509	960	67.5	2	45	4	24.36	9.1	5.4	2.4	2.25	0.2	3034	4150	6662	2138	73.10843373	42	14	21	3.982	4.28	79.56	4.66	108	1.356	2.375	1	1	2	NA
1673	49081	68	1	100993.7402	827	19	1	47	5	28.91	7.6	5	2	2.5	0.2	2476	3307	7357	1855	74.87148473	40	20	22	6.568	3.21	90.17	5.61	99	0.936	2.225	2	NA	2	NA
1674	49103	60	1	12116.77506	670.7	6	2	51	4	19.76	4.4	2.7	1.1	2.454545455	0	3500	4286	8051	3588	81.66122259	44	14	19	4.991	4.28	72.49	4.66	133	1.098	2.4	1	NA	2	NA
1675	49106	60	2	33158.76381	866	20	2	65	4	36.65	7.1	4	2.1	1.904761905	0.2	2037	2729	6719	995	74.64272627	41	31	28	4.577	5.71	68.95	6.55	150	1.033	2.325	1	1	1	3
1676	49109	61	1	28306.97598	1194.1	16	2	45	4	44.15	8.8	4.6	3.4	1.352941176	0.1	3370	4044	8127	3391	83.33333333	37	51	42	4.5	5.36	72.49	5.5	164	1.292	2.4	1	NA	2	NA
1677	49113	65	1	12561.48983	1317.7	43	2	71	2	30.28	5.9	3.9	1.5	2.6	0.2	993	1473	2152	557	67.41344196	39	28	25	4.37	2.5	90.17	8.38	157	0.904	2.575	1	1	1	NA
1678	49114	67	2	30702.71732	1519.3	15	1	41	3	27.84	3.9	1.7	1.7	1	0.1	3224	4059	10858	2981	79.42843065	43	23	26	3.905	5.71	99.89	4.61	112	1.195	2.275	2	NA	2	NA
1679	49116	63	1	28760.48272	1347.9	12.5	1	74	5	21.92	5.4	3.9	0.9	4.333333333	0.1	3263	4152	9370	3097	78.58863198	40	23	26	4.784	7.14	99.01	7.66	181	1.259	2.35	1	1	2	3
1680	49117	60	2	82329.90871	896.8	3.5	2	45	4	27.97	9.9	6.2	2.5	2.48	0.5	3076	3701	6095	2442	83.11267225	39	11	17	5.198	4.28	63.65	4.83	158	1.162	2.3	1	NA	2	1
1681	49120	67	1	57967.2367	403.4	7.5	2	60	3	21.47	6.1	3.3	2.1	1.571428571	0.1	1960	2741	5455	942	71.50674936	46	29	25	7.37	3.93	90.17	5.22	127	1.388	2.425	1	NA	2	1
1682	49121	61	2	10326.0804	754.1	24.5	1	71	1	30.9	7.4	4.7	1.9	2.473684211	0.4	2496	3108	9272	2226	80.30888031	41	17	23	6.517	5.36	106.08	6.22	115	1.162	2.45	1	NA	2	NA
1683	49123	66	2	117384.3292	955	23	1	45	5	33.26	7.9	4.6	2.5	1.84	0.2	4432	5711	11695	3867	77.60462266	46	43	32	5.431	5.36	106.96	4.11	131	1.453	2.35	1	NA	2	NA
1684	49127	61	2	132988.4375	746.3	14.5	2	42	5	40.76	7.5	5	1.8	2.777777778	0.3	2781	3221	8941	3554	86.33964607	37	33	23	4.241	3.57	68.95	7.05	147	0.936	2.25	1	1	9	3
1685	49131	67	1	48520.70708	476.4	15.5	1	68	5	27.35	5.7	4.3	0.8	5.375	0.2	3487	4316	11805	3528	80.79240037	35	18	23	5.043	7.5	107.85	4.88	179	1.001	2.15	1	NA	2	3
1686	49134	70	2	14104.17345	718.3	24.5	1	40	4	41.91	12.2	8	3.4	2.352941176	0	4046	5263	11180	3369	76.87630629	42	28	26	5.224	3.21	88.4	3.77	105	1.324	2.45	1	NA	2	3
1687	49136	71	2	23053.04347	1572.2	30	1	52	3	24.08	8.8	4.5	3.4	1.323529412	0	4035	5516	7785	3472	73.15083394	42	52	54	4.37	5.71	72.49	6.77	89	1.421	2.35	1	NA	2	2
1688	49137	67	1	59070.98629	779.5	27.5	2	68	5	41.12	5.8	2.9	2	1.45	0.2	1898	2349	5022	1662	80.80034057	38	30	29	4.396	3.93	72.49	5.55	158	0.807	2.6	1	1	2	NA
1689	49146	66	2	76286.20467	1009.5	20.5	2	67	5	23.81	7.4	4.2	2.4	1.75	0.1	1992	3139	6205	853	63.45970054	40	28	34	5.741	5.71	79.56	4.88	161	1.259	2.35	1	NA	2	NA
1690	49149	63	2	51144.04042	711.5	20.5	1	69	3	26.16	5.3	3.3	1.3	2.538461538	0.1	3628	4782	8639	3013	75.86783772	44	19	18	3.75	5.71	81.33	9.88	119	1.13	2.225	2	2	3	NA
1691	49150	67	1	58093.44896	894.3	6.5	2	61	3	25.94	7.7	5.6	1.4	4	0.1	2223	2991	7047	1524	74.32296891	43	17	15	4.37	3.93	37.13	7.44	108	1.421	2.425	2	1	1	3
1692	49157	60	1	65251.67153	907.5	12.5	2	49	5	25.44	7.4	5	1.6	3.125	0.2	3043	3836	8033	2995	79.3274244	42	33	27	5.198	2.86	72.49	4.44	137	1.13	2.375	1	NA	2	NA
1693	49165	72	1	22829.36177	715.7	15.5	2	50	5	20.84	6	3.5	1.5	2.333333333	0.2	2193	3402	6283	916	64.46208113	39	16	22	4.189	9.28	63.65	4.66	93	1.582	2.275	1	NA	2	1
1694	49166	67	1	20783.50754	932.2	22	2	73	2	31.2	6.8	2.8	2.7	1.037037037	0.3	1965	2393	5575	2356	82.11450063	42	38	47	4.707	12.5	160.89	7.38	186	1.259	2.475	2	1	1	NA
1695	49167	61	2	120614.7392	839.8	16	1	48	3	22.58	6.3	3.7	1.9	1.947368421	0.1	3299	4928	8941	1916	66.94399351	46	61	39	5.689	3.93	109.62	5.38	148	0.936	2.25	1	NA	2	3
1696	49177	64	2	5686.00322	1367.8	18	2	63	2	43.14	5.5	3.4	1.5	2.266666667	0.1	1692	2959	4094	730	57.18148023	37	25	26	3.595	3.93	67.18	5.22	170	1.162	2.3	2	1	1	NA
1697	49180	64	1	88814.13646	1231.6	3.5	1	52	3	28.41	6.5	4.5	1.2	3.75	0.3	4001	4958	13116	3697	80.69786204	44	40	24	4.396	2.5	92.82	5.5	97	1.066	2.35	1	NA	2	1
1698	49184	65	1	18845.54758	1086.5	26	1	44	1	22.61	6.8	3.9	1.8	2.166666667	0.1	2991	3638	9084	3728	82.21550302	42	24	28	4.422	3.93	63.65	4.77	119	1.066	2.25	1	NA	2	NA
1699	49189	72	2	97013.11872	836.8	13	1	41	3	30.73	7.7	4.6	2.5	1.84	0.1	3880	4419	11770	4940	87.80267029	46	51	29	5.922	5	102.54	5.22	108	1.13	2.4	1	2	2	3
1700	49193	65	2	9947.063398	747.5	20	1	64	4	32.63	6.4	4.5	1.3	3.461538462	0	3471	4273	7556	3738	81.23098526	44	17	19	4.396	4.64	85.75	5.16	140	1.227	2.4	1	1	1	3
1701	49198	60	1	9299.250643	430.6	23	1	79	1	20.23	6.4	4.3	1.2	3.583333333	0.2	2419	3850	5497	1223	62.83116883	40	15	26	4.707	2.86	72.49	4.72	129	1.13	2.35	1	NA	2	3
1702	49201	63	1	54542.52121	647.8	22.5	1	62	3	28.15	5.5	3.4	1.4	2.428571429	0.3	2692	3974	9226	1221	67.74031203	41	18	22	4.758	3.21	81.33	4.55	118	1.066	2.3	2	NA	2	NA
1703	49212	62	1	7640.768882	536.3	58.5	1	77	5	25.66	6.9	3.7	2.1	1.761904762	0.4	2696	3479	7219	2318	77.49353262	40	25	31	6.206	5.71	81.33	5.16	151	1.356	2.45	1	NA	2	NA
1704	49219	70	2	20167.89468	1146.4	25	2	72	2	37.75	8	4.6	2.4	1.916666667	0.2	2016	2955	5156	1038	68.22335025	40	16	18	4.422	6.78	90.17	5.22	124	1.033	2.375	2	1	2	3
1705	49220	72	2	23747.29489	851	10.5	2	52	1	20.11	4.9	2.3	1.7	1.352941176	0.3	2384	2886	6828	2715	82.60568261	47	19	27	6.465	3.93	56.58	5.11	153	1.356	2.425	NA	NA	2	NA
1706	49222	69	2	65251.67153	469	7	2	45	2	26.06	6.3	4.4	1.1	4	0.4	1869	3162	4278	855	59.10815939	44	50	39	5.146	4.64	81.33	5.16	158	0.84	2.4	1	2	2	1
1707	49228	70	1	10365.10814	988.4	3.5	1	52	4	28.32	7.3	4	2.7	1.481481481	0.1	3732	4469	10133	3559	83.5086149	44	31	27	5.844	3.57	63.65	4.77	114	1.227	2.325	1	NA	2	3
1708	49230	66	1	21369.59025	822	14.5	2	49	1	29.58	7.2	5.4	1.2	4.5	0	1944	2366	6515	2258	82.16398986	37	17	21	3.827	5	37.13	6.33	159	1.195	2.3	1	1	2	NA
1709	49235	72	1	18750.61831	891.6	29.5	1	40	1	31.12	9.4	4.8	3.5	1.371428571	0.3	3985	5605	9168	2555	71.09723461	45	55	30	5.456	4.28	99.01	4.88	131	1.162	2.3	1	NA	2	NA
1710	49242	72	2	20222.05006	505.6	14	1	62	3	26.42	9.1	6.2	2.1	2.952380952	0.2	3165	4928	9280	1435	64.22483766	42	20	20	5.715	4.28	84.86	5	116	1.066	2.35	1	NA	2	1
1711	49247	63	2	39781.28773	713.5	23	2	74	5	32.25	7.3	4.8	1.5	3.2	0.1	1609	2110	5591	1352	76.25592417	42	13	16	6.129	9.64	94.59	5.83	143	1.324	2.25	1	NA	2	3
1712	49250	67	2	11111.65875	570.4	16.5	2	65	3	20.96	4	2.4	1.1	2.181818182	0.1	2065	2673	5921	1808	77.2540217	34	15	31	3.207	7.5	90.17	5.16	144	1.259	2.45	2	NA	1	NA
1713	49256	59	2	27716.51575	827.7	14.5	1	58	3	27.42	5.3	2.9	1.9	1.526315789	0.1	3600	5156	11387	2210	69.82156711	44	14	21	4.293	3.93	89.28	5.5	140	0.84	2.35	1	2	2	3
1714	49259	60	2	121566.811	826.8	3.5	2	45	1	24.16	8.4	5.2	2.5	2.08	0.1	2718	3387	7184	2806	80.24800709	41	27	25	6.181	3.93	69.84	4.61	113	1.033	2.375	1	2	2	1
1715	49262	63	2	94741.26046	768.3	9.5	1	44	4	27.16	9.8	6.6	2.1	3.142857143	0.3	3843	5483	8356	2590	70.08936713	43	17	16	3.982	3.21	78.68	5.44	108	1.227	2.4	1	1	2	1
1716	49265	72	2	19095.12369	1133.3	3.5	2	46	1	22.46	8.9	6.1	2	3.05	0.1	2139	3109	4365	1469	68.80025732	47	21	20	5.482	2.14	71.6	3.89	109	1.227	2.375	1	1	2	1
1717	49268	72	2	107774.5205	517.7	15	1	42	3	36.08	8.8	5	2.6	1.923076923	0.4	3543	5674	7040	2227	62.44272118	42	63	47	5.663	3.93	93.7	5.16	118	1.259	2.425	1	NA	2	3
1718	49271	65	2	131058.8144	1065.5	135.5	1	55	3	23.48	10.7	7.5	1.9	3.947368421	0.5	2691	3369	7544	2549	79.87533393	46	48	40	6.568	4.28	95.47	5.33	137	1.066	2.4	1	2	2	NA
1719	49272	69	1	74990.26494	508.2	9.5	2	60	5	23.31	4.1	2.1	1.2	1.75	0	1985	2853	5375	1274	69.57588503	42	24	31	6	6.43	45.97	4.61	150	1.292	2.3	1	1	2	NA
1720	49280	64	1	22224.40517	896.7	7	2	52	5	40.65	5.5	2.4	2.2	1.090909091	0.4	2590	3054	6404	3507	84.80681074	39	26	37	5.198	6.07	99.01	5.5	147	1.647	2.35	1	2	2	NA
1721	49281	67	2	60630.07398	883.2	50.5	1	68	5	22.52	4.8	2.3	1.8	1.277777778	0.1	3829	5516	10344	2178	69.41624365	46	19	27	5.637	4.28	59.23	5.16	128	1.098	2.475	1	NA	2	3
1722	49289	64	1	82329.90871	980.5	21.5	2	43	5	19.49	7.8	4.6	2.6	1.769230769	0.1	2872	3365	7916	3445	85.34918276	42	13	22	5.405	3.93	63.65	4.77	107	1.292	2.375	1	NA	2	3
1723	49295	68	1	13418.857	405.9	13	2	79	1	31.26	5.6	2.3	2.4	0.958333333	0.1	1537	1998	2943	1349	76.92692693	37	31	31	4.112	5.36	107.85	5.77	114	1.259	2.4	2	1	1	NA
1724	49297	72	1	14209.71873	661.8	43	2	50	3	41.03	8	5.4	1.9	2.842105263	0.1	2589	3056	6306	3308	84.71858639	44	18	23	4.732	4.28	72.49	5.05	126	1.453	2.45	1	1	3	3
1725	49299	61	2	32322.73655	1601.7	6.5	1	51	4	29.18	4.4	2	1.9	1.052631579	0.1	3040	3604	7701	3389	84.35072142	39	19	20	4.784	5.36	98.12	4.88	133	1.162	2.225	1	NA	2	1
1726	49303	70	2	53996.812	1180.4	13	2	47	5	22.64	3.6	1.3	1.9	0.684210526	0	1895	3411	4563	870	55.55555556	41	9	14	4.526	2.86	70.72	5.38	122	1.001	2.3	2	NA	2	NA
1727	49306	64	2	39017.70752	1419.3	16	2	40	2	38.51	7.1	4	2.6	1.538461538	0.1	3283	3989	8303	3563	82.30132865	37	15	13	4.551	3.57	59.23	5.16	105	1.485	2.325	2	2	2	3
1728	49307	66	2	75147.47891	725.3	8	2	64	5	32	8	5	2.2	2.272727273	0.2	2538	3618	7266	1383	70.14925373	46	19	27	5.069	5	79.56	3.72	167	1.356	2.375	1	1	2	NA
1729	49316	69	1	105858.4891	1369.6	6.5	2	46	3	24.08	9.4	6.8	2	3.4	0.1	2641	3251	7211	2541	81.2365426	50	23	34	6.232	3.93	72.49	5.33	159	1.13	2.55	1	NA	2	NA
1730	49321	59	2	29904.66174	881	3.5	1	58	5	20.25	8.6	6.1	1.5	4.066666667	0.4	1248	3585	3505	306	34.81171548	43	22	26	4.163	3.57	92.82	5.33	151	1.259	2.35	1	NA	2	1
1731	49324	66	1	17312.52284	1676.7	24	1	58	1	27.2	8.6	5.6	2.1	2.666666667	0.2	3479	4442	9457	3191	78.32057632	39	61	55	5.715	2.86	81.33	29.81	108	1.421	2.375	1	NA	2	3
1732	49335	66	1	17218.35185	1005.1	16	2	51	4	30.26	5.9	3.3	2	1.65	0.1	2514	3154	5951	2633	79.70830691	39	29	23	4.913	3.57	45.97	16.1	101	1.001	2.3	1	NA	1	NA
1733	49341	62	2	89660.66518	560.4	44	1	47	2	34.94	6.2	3.9	1.4	2.785714286	0.4	4262	5252	11371	4783	81.15003808	45	55	31	6.775	5	82.21	5.5	131	1.066	2.15	1	NA	2	3
1734	49348	65	1	24660.99084	1991.7	19	2	41	5	23.52	5.8	2.8	2.3	1.217391304	0.2	2771	3281	7319	3305	84.45595855	44	18	24	5.456	3.93	63.65	4.61	126	0.969	2.4	2	1	2	NA
1735	49349	62	1	23828.38307	1069.8	19.5	2	46	4	35.77	8.3	4.6	2.9	1.586206897	0.2	3584	4352	8971	4082	82.35294118	46	19	20	5.043	5.71	63.65	5.27	175	1.259	2.4	NA	NA	2	NA
1736	49363	60	1	51794.69002	579.4	12	1	62	5	23.3	5.9	2.6	2.4	1.083333333	0.3	4436	6297	11970	2632	70.44624424	43	34	31	4.913	6.07	90.17	4.72	189	1.162	2.325	1	1	2	NA
1737	49366	60	1	7916.341703	1201.3	12	2	74	1	24.67	5.3	2.9	1.6	1.8125	0.2	1987	2398	5498	2296	82.86071726	47	35	43	5.922	6.07	63.65	5.27	154	1.259	2.625	2	NA	2	NA
1738	49374	67	1	94282.94564	810.2	42	2	54	2	31.31	8.9	4.9	2.6	1.884615385	0.3	2590	3275	7014	2676	79.08396947	40	66	49	5.25	4.28	54.81	7.11	129	1.388	2.5	2	1	3	NA
1739	49386	70	2	60734.78147	914.2	3.5	2	66	2	27.1	8.2	4.2	3.4	1.235294118	0	1644	2300	3219	960	71.47826087	43	18	18	7.163	3.21	51.27	4.66	122	1.227	2.45	2	NA	2	1
1740	49391	63	1	20526.88923	1037	19	1	59	4	33.38	5.9	2.2	2.9	0.75862069	0.2	3404	4245	11460	3251	80.18845701	41	23	21	7.861	5.71	116.69	6	104	0.969	2.425	1	NA	2	NA
1741	49392	67	2	7944.069793	562.6	22	1	62	5	27.17	4.7	2.2	2.1	1.047619048	0.1	3899	4739	9779	3993	82.27474151	42	28	27	4.189	6.07	132.6	6.77	141	1.13	2.325	1	1	2	3
1742	49393	65	2	38325.91072	699.9	14.5	1	49	4	23.5	10.1	4.9	3.6	1.361111111	0.8	3030	3955	8532	2499	76.61188369	46	20	29	4.396	4.64	111.38	4.77	93	1.55	2.425	1	1	1	1
1743	49395	61	2	126073.5275	732.6	19.5	2	48	4	30.12	6.4	4.6	1.3	3.538461538	0.2	3198	3985	6720	3433	80.25094103	40	33	33	5.353	4.64	53.92	4.61	135	1.292	2.2	1	NA	2	NA
1744	49398	69	1	41713.0649	322.8	36.5	1	79	4	31.38	8.8	4.4	3	1.466666667	0.5	1602	2723	6126	584	58.8321704	40	41	41	6.155	13.21	434.93	4.94	136	1.292	2.3	1	1	2	NA
1745	49404	67	1	27136.41889	1049.2	9	2	44	4	38.48	7.6	4.9	2	2.45	0.2	2286	3152	8037	1566	72.52538071	46	120	64	7.706	3.93	63.65	5.27	136	1.55	2.55	2	1	2	1
1746	49410	61	2	104430.8262	536.1	39	1	53	4	27.64	6.1	3.9	1.6	2.4375	0.2	3425	4262	11829	3568	80.36133271	44	26	25	6.025	5.71	93.7	5.77	113	0.969	2.475	1	NA	2	NA
1747	49416	69	1	61838.5431	787.1	14	1	61	5	36.37	5.4	3.1	1.5	2.066666667	0.1	3420	4649	9437	2335	73.56420736	47	41	25	5.198	8.21	72.49	7.33	98	1.195	2.45	2	1	1	NA
1748	49432	74	2	75398.80637	641.3	30	1	54	4	27.29	5.9	3.2	2	1.6	0.1	4199	5875	10650	2853	71.47234043	42	34	22	6.982	3.21	71.6	5.66	144	0.807	2.325	1	1	3	3
1749	49433	67	1	17198.82308	623.2	7.5	1	60	3	32.1	5.1	2.5	1.9	1.315789474	0.2	3831	5336	9704	2444	71.79535232	39	63	52	4.034	4.64	81.33	5.66	149	1.195	2.325	1	1	2	3
1750	49436	64	1	77002.20226	855.6	31.5	1	51	3	44.67	8.8	5.2	2.8	1.857142857	0.2	3848	4628	8950	4147	83.14606742	38	43	32	6.517	3.93	63.65	6.99	136	1.066	2.275	1	NA	2	NA
1751	49437	64	2	6512.668685	1887.3	14	1	64	2	41.03	7.7	4.4	2.8	1.571428571	0.1	2808	3596	9390	2365	78.08676307	39	30	44	3.439	3.21	91.05	4.66	127	1.227	2.3	1	1	2	1
1752	49445	72	2	20772.36709	525.9	10	2	45	2	23.05	10.8	6.2	3.1	2	0.2	3289	4007	8984	3741	82.08135762	43	11	18	5.844	3.57	49.5	4.33	125	1.162	2.325	2	NA	2	NA
1753	49452	59	1	17910.3471	1402.7	12	1	41	3	20.33	8.4	4.8	2.6	1.846153846	0.3	3418	4427	6135	3343	77.20804156	45	26	31	5.301	5	63.65	3.39	148	1.259	2.425	1	NA	2	NA
1754	49453	61	1	31916.00829	725	12.5	1	42	2	20.53	6.1	3.7	1.4	2.642857143	0.3	3529	5124	8366	2229	68.87197502	45	16	19	3.853	3.57	81.33	6.05	119	1.13	2.325	1	NA	2	NA
1755	49454	67	2	29891.80659	792.4	27	1	43	4	24.94	7.4	5.2	1.3	4	0.1	4400	5822	12609	3424	75.57540364	44	22	22	6.025	2.5	58.34	5.16	137	0.969	2.475	1	NA	2	3
1756	49465	70	1	14576.25966	1171.8	7	2	43	2	28.67	6.6	4	1.8	2.222222222	0.1	2413	2660	6848	2904	90.71428571	43	17	20	6.336	4.64	54.81	5.11	126	1.162	2.325	1	NA	2	NA
1757	49477	65	2	132725.4469	570.3	23.5	2	41	5	19.26	7.6	2.6	4.3	0.604651163	0.1	4389	5262	10314	4566	83.40935006	38	20	25	4.655	4.28	90.17	4.94	128	0.84	2.15	1	NA	2	NA
1758	49484	59	2	30103.00281	415.5	10.5	2	52	1	23.07	10.9	5.7	4.3	1.325581395	0.2	1626	2665	4512	672	61.01313321	47	28	21	8.482	3.21	74.26	5.83	170	1.647	2.4	1	1	3	1
1759	49486	72	1	11408.07648	1046.6	89	2	73	4	30.03	5.5	2.7	1.6	1.6875	0.6	1782	2473	5748	1057	72.05822887	39	22	23	6.517	7.85	81.33	4.39	146	1.324	2.4	2	1	2	NA
1760	49489	63	2	145807.39	853.6	16	2	55	3	29.28	6.9	3.7	2.5	1.48	0.1	2294	3057	8311	1664	75.04088976	39	20	21	6.181	4.64	64.53	5.38	122	1.227	2.25	1	2	2	NA
1761	49492	65	2	31983.37762	722.7	42	1	51	4	22.95	4.8	2.2	1.8	1.222222222	0.4	3028	3751	10695	2956	80.72513996	45	26	26	5.069	5.71	106.08	4.66	105	1.066	2.325	1	NA	2	NA
1762	49511	68	2	83130.13787	768.9	7	2	48	5	28.43	8	3.7	3.5	1.057142857	0.2	2165	3414	4922	1045	63.41534856	41	18	20	5.663	2.14	49.5	4.55	129	1.388	2.3	2	NA	2	NA
1763	49522	66	1	16765.47734	912.3	21.5	2	54	4	31.8	4.6	2.7	1.4	1.928571429	0.2	2041	2593	5249	1908	78.7119167	45	27	22	5.586	4.64	54.81	4.88	129	1.227	2.325	2	1	2	NA
1764	49523	63	2	96356.53903	541.5	13.5	2	55	4	46.41	8.6	5.7	2.2	2.590909091	0.1	2243	2843	7979	2023	78.89553289	41	30	28	5.043	6.07	58.34	4.16	226	1.518	2.35	1	1	2	3
1765	49526	69	1	22538.48111	1277.6	14.5	2	44	3	24.74	7.8	4.8	2.3	2.086956522	0.1	2239	2959	7235	1733	75.66745522	40	16	20	4.836	3.57	54.81	3.89	161	1.324	2.45	2	NA	2	NA
1766	49527	70	1	72706.5589	953.4	6.5	2	50	5	24.85	4.4	2.2	1.6	1.375	0.2	1612	2252	5534	937	71.58081705	41	42	37	7.37	3.21	90.17	5.88	149	1.453	2.35	1	NA	2	3
1767	49530	59	1	17910.3471	749.6	9	1	40	1	24.78	4.4	2.7	1.3	2.076923077	0.1	3485	4363	9150	3502	79.87623195	47	23	25	6.413	4.64	63.65	4.94	120	1.033	2.25	1	NA	2	1
1768	49536	68	1	21228.05292	797.5	19	1	49	4	27.14	7.3	4.4	2.2	2	0.4	3847	4818	11414	3804	79.8464093	44	48	24	5.689	5	90.17	4.83	119	1.259	2.325	1	NA	2	3
1769	49540	67	1	91109.28632	900.8	25	2	58	4	42.56	6.4	4.3	1.5	2.866666667	0.1	2088	2482	5169	2692	84.12570508	44	22	19	5.689	7.14	63.65	9.6	161	1.227	2.5	2	1	2	NA
1770	49552	67	2	49341.58607	584.5	3.5	2	71	4	28.6	7.3	4.1	2.1	1.952380952	0.2	1181	1998	3098	483	59.10910911	41	28	27	8.223	5	80.44	5.05	157	1.615	2.325	1	1	2	2
1771	49555	66	1	9293.601084	635.2	8	2	69	1	31.74	7.6	3.2	3.5	0.914285714	0.2	1500	2296	3663	633	65.33101045	39	17	19	6.181	7.85	99.01	5.38	124	1.55	2.275	2	1	2	NA
1772	49557	67	1	32773.26977	538.6	26.5	2	72	3	28.99	3.8	2.7	0.8	3.375	0.1	2459	3126	8217	2387	78.6628279	46	19	23	6.543	7.5	99.01	6.66	115	1.098	2.45	1	1	2	3
1773	49561	67	1	17764.59486	649.7	3.5	1	62	4	42.62	7.2	3.9	2.5	1.56	0.2	2543	3504	7063	1704	72.57420091	41	20	22	4.37	2.86	72.49	6.05	134	1.324	2.375	2	1	1	1
1774	49562	63	2	52807.39081	759.1	11	1	60	5	32.24	7.4	4.5	1.7	2.647058824	0.3	3870	4882	10096	3798	79.27079066	43	49	42	4.81	6.43	84.86	5.38	140	1.13	2.325	1	1	2	3
1775	49565	70	2	7026.958542	1947.4	27.5	2	61	4	30.42	6.7	3.9	2.3	1.695652174	0.1	2300	3014	6957	1885	76.31055076	42	15	21	7.37	2.86	56.58	5.44	132	1.227	2.35	1	NA	2	NA
1776	49568	63	1	79778.1333	931.7	27	1	52	4	28.4	5	2.8	1.5	1.866666667	0.1	3839	4800	9595	3795	79.97916667	43	42	26	4.112	5	99.01	5.05	124	1.033	2.275	1	NA	2	3
1777	49571	68	2	6204.251871	971	31	1	65	5	28	6.4	2.8	2.5	1.12	0.4	2198	3133	6384	1227	70.15639962	41	49	34	5.25	8.21	99.89	6	113	1.356	2.35	1	NA	2	3
1778	49576	72	1	15081.18121	826.5	19	1	51	4	30.09	8.6	5.7	2.1	2.714285714	0.3	3463	4002	11204	4846	86.53173413	42	36	31	4.448	3.93	90.17	4.39	111	1.033	2.325	1	NA	2	NA
1779	49584	70	1	28256.72288	806.5	16	2	74	4	24.64	7.6	4.8	1.8	2.666666667	0.2	1797	2158	5583	2299	83.27154773	40	20	24	6.439	6.43	63.65	5.94	138	1.066	2.5	1	1	2	NA
1780	49586	73	2	15891.55542	891.3	22	2	45	4	27.83	7.8	4.8	2.4	2	0.1	2707	3740	7095	1737	72.37967914	41	26	21	7.034	3.57	51.27	4.5	90	1.033	2.325	1	NA	2	NA
1781	49589	63	2	112034.1147	994.5	10	2	50	2	38.45	7.4	5.6	1.3	4.307692308	0.1	3221	4213	7923	2712	76.45383337	43	21	18	4.888	2.5	68.95	5.44	120	0.969	2.2	2	1	2	NA
1782	49590	65	2	18832.37897	498.4	17	1	50	2	29.1	7.6	4.9	1.9	2.578947368	0.2	3630	4624	9471	3295	78.50346021	45	19	25	4.163	3.93	79.56	4.66	144	1.162	2.35	1	NA	2	3
1783	49599	71	1	126286.5716	843.4	7	1	41	5	30.73	6	3.1	2.3	1.347826087	0.1	3937	5276	8365	3109	74.62092494	44	30	22	5.12	4.64	81.33	4.55	121	0.904	2.4	1	NA	2	NA
1784	49609	61	1	8232.10623	704.1	8	1	78	1	29.56	7.9	4.3	2.9	1.482758621	0.1	1358	2409	3461	548	56.37193856	48	26	30	4.163	7.85	99.01	6.22	150	1.227	2.4	2	1	3	3
1785	49612	69	2	76683.04766	803	100	1	46	5	25.14	8.2	5.4	2.1	2.571428571	0.2	3964	5093	10676	3471	77.83231887	48	25	29	4.913	6.78	101.66	4.88	146	1.259	2.5	1	NA	2	NA
1786	49618	67	2	8156.464418	1053	20.5	1	66	2	27.37	5.7	3.2	2	1.6	0.1	2641	2694	10016	5074	98.03266518	41	16	15	6.077	4.28	101.66	16.93	155	0.936	2.325	1	1	1	3
1787	49622	61	1	19682.69379	966.6	33.5	2	71	3	42.8	8.6	5.3	2.5	2.12	0.2	1990	2515	4575	2171	79.12524851	39	9	15	6.284	6.78	54.81	5.16	147	1.292	2.475	2	1	2	NA
1788	49624	62	2	26760.10071	614.4	10	2	50	3	38.01	9.2	6.4	1.9	3.368421053	0.3	3046	3966	8970	2714	76.802824	43	25	22	4.707	4.64	69.84	4.11	110	1.001	2.3	1	1	2	3
1789	49628	74	2	46461.7382	431.8	20	1	62	5	27.36	5.9	3.8	0.9	4.222222222	0.1	4164	5790	9757	2809	71.91709845	44	34	33	4.086	6.07	76.91	4.11	119	1.679	2.3	1	NA	2	2
1790	49629	72	1	13835.97683	928.2	11	2	58	5	23.23	7	4.5	2.1	2.142857143	0.2	2581	3578	5560	1772	72.1352711	47	23	25	4.758	5	63.65	5.16	128	0.969	2.375	1	NA	2	3
1791	49630	62	2	29431.69671	666.3	3.5	1	44	1	22.16	4.3	1.5	2.1	0.714285714	0.1	3510	5428	8299	2322	64.66470155	45	33	39	4.862	1.79	66.3	4.72	119	1.485	2.325	1	2	2	1
1792	49633	61	1	53155.16237	1198.8	19.5	2	65	3	24.61	2.7	1.7	0.6	2.833333333	0.1	2660	3707	7421	1788	71.75613704	43	15	20	4.474	7.5	72.49	4.61	118	1.292	2.375	2	NA	2	3
1793	49635	61	1	31667.7333	480	15	1	45	3	35.3	8	4.9	2.2	2.227272727	0.2	3892	4951	6841	3634	78.61038174	50	69	84	3.646	5.71	90.17	7.27	111	0.936	2.55	1	1	1	3
1794	49638	62	1	6724.765998	793.2	11.5	2	73	3	26.36	NA	NA	NA	#VALUE!	NA	2285	2931	5589	2133	77.9597407	45	16	28	4.629	5	63.65	6.38	140	1.195	2.375	1	1	2	NA
1795	49641	67	2	59923.9377	895.8	32	1	68	5	29.22	8.1	3.5	3.3	1.060606061	0.3	3555	4527	10048	3602	78.52882704	44	19	26	3.776	2.5	64.53	4.88	102	1.227	2.4	2	1	1	NA
1796	49642	66	2	35219.49189	1684.1	13	2	46	2	51.11	10.1	6.2	2.8	2.214285714	0.2	2975	4080	5163	2343	72.91666667	38	18	21	4.603	3.93	61	5.77	120	1.292	2.225	1	1	2	1
1797	49644	60	1	60831.92946	527	18	1	60	5	26.9	4.6	3	0.7	4.285714286	0.2	3823	5283	12284	2279	72.36418701	45	23	25	5.198	4.64	81.33	4.88	98	0.969	2.4	1	NA	2	3
1798	49654	67	1	57189.67701	804.9	14.5	2	65	5	27.25	6	2.9	2.4	1.208333333	0.1	2506	3293	5793	2161	76.10081992	45	17	27	6.232	3.93	63.65	4.44	155	1.13	2.35	1	NA	2	3
1799	49662	67	1	33320.6218	687.7	25	2	74	3	20.54	5.1	3	1.6	1.875	0	2801	3404	7854	3322	82.28554642	44	15	24	5.094	5.36	72.49	5.22	124	1.195	2.425	1	NA	2	NA
1800	49664	59	1	22837.22915	810.9	13	2	57	2	30.62	8.4	3.3	3.7	0.891891892	0.5	2091	2676	5564	1941	78.13901345	43	11	19	6.129	7.5	116.69	10.44	117	1.162	2.45	1	1	1	NA
1801	49670	73	1	5785.767275	989	8.5	1	65	4	28.74	8.6	5.5	2.4	2.291666667	0.1	3550	3991	9756	4990	88.95013781	46	18	21	6.103	6.07	81.33	5.88	94	1.485	2.4	1	1	1	3
1802	49674	72	2	25832.30144	762.7	9	1	53	4	42.16	7.4	4.2	2.5	1.68	0.2	3138	4820	10439	1501	65.10373444	38	32	25	6.362	4.28	110.5	4.55	164	1.227	2.25	1	1	2	NA
1803	49676	60	1	63922.77837	682.8	21	1	59	4	31.6	9.4	5.5	3	1.833333333	0.1	3026	4519	7805	1859	66.96171719	40	24	29	5.508	5.71	107.85	5.11	137	1.162	2.325	2	1	1	3
1804	49680	61	2	140717.1957	643.8	18.5	1	48	5	22.26	7.3	3.8	2.7	1.407407407	0.2	3645	4626	12278	3269	78.79377432	46	17	17	4.526	7.5	84.86	5.05	117	1.324	2.2	1	NA	2	NA
1805	49689	62	2	98179.27634	1004.7	37.5	1	55	4	28.51	6.7	2.9	2.8	1.035714286	0.1	2792	4236	5289	1608	65.91123702	38	24	34	4.707	6.78	62.76	4.77	144	1.195	2.325	2	1	2	NA
1806	49698	61	2	8686.193593	622.1	25	1	61	5	18.36	6.9	4.4	1.4	3.142857143	0.3	3430	4694	7226	2611	73.07200682	42	12	19	4.732	4.64	88.4	5.16	113	1.098	2.3	2	1	2	1
1807	49699	67	2	33207.62352	677.2	11	1	48	3	24.92	10.6	6.8	2.7	2.518518519	0.3	3689	4827	7518	3480	76.42428009	43	18	21	5.663	4.28	67.18	3.89	131	1.227	2.4	1	NA	2	1
1808	49700	67	1	27136.41889	702.3	6	2	45	2	17.82	7.6	4.5	2.5	1.8	0.1	1874	2511	4934	1471	74.63162087	46	15	19	4.991	5.36	72.49	4.61	119	1.098	2.45	2	1	2	1
1809	49704	69	2	18413.64427	624.4	18.5	1	69	1	31.41	7.3	4.4	2.1	2.095238095	0.1	2149	3294	7165	863	65.23982999	47	35	25	3.853	5	116.69	8.83	113	1.13	2.4	1	1	1	3
1810	49707	60	1	9386.121089	1118.7	8.5	1	78	4	29.91	6.4	3.9	1.8	2.166666667	0.1	2085	2690	3694	1825	77.50929368	44	16	23	4.551	10.35	90.17	8.72	171	1.259	2.5	1	1	1	NA
1811	49719	66	2	15777.89325	1560.2	7	2	65	2	34.28	10.3	5.2	4.4	1.181818182	0.2	1887	2713	6194	1242	69.55399926	43	19	27	4.758	5.71	81.33	9.33	144	1.421	2.475	2	1	1	3
1812	49723	67	1	28102.55699	720.1	41	1	70	5	NA	10.9	6.5	2.5	2.6	0.4	2677	4158	6018	1255	64.38191438	41	18	21	3.207	2.5	54.81	6.99	86	1.227	2.4	2	1	1	3
1813	49728	60	2	45779.07347	770.3	48	1	73	3	22.59	7.6	4.4	1.7	2.588235294	0.6	2189	4123	4910	822	53.09240844	40	21	26	4.008	2.14	76.02	5.27	142	1.098	2.375	1	1	2	3
1814	49732	64	2	24126.08606	856.3	17	1	57	2	26.41	9.4	6.5	2.3	2.826086957	0.1	3030	3689	9425	3597	82.13608024	43	14	12	5.612	5	61	9.6	106	1.13	2.325	1	NA	2	1
1815	49735	61	1	24804.05637	691.3	7	1	54	3	42.58	8.1	3.8	2.9	1.310344828	0.5	3277	4459	7697	2617	73.49181431	40	30	28	3.853	5.36	81.33	6.16	136	0.904	2.3	1	1	2	1
1816	49736	60	1	7977.11435	762.8	17	2	72	3	27.58	1.6	0.2	1	0.2	0.1	2125	2872	4959	1437	73.9902507	43	21	26	5.327	5	72.49	5.38	115	1.292	2.325	1	2	2	NA
1817	49741	69	1	10045.13817	606.5	18	2	70	2	22.72	8.5	6.7	1.3	5.153846154	0.2	2286	2929	7725	2182	78.04711506	41	23	26	3.905	4.64	63.65	6.44	176	1.421	2.325	2	NA	2	NA
1818	49742	71	1	15104.50707	769.7	21	2	51	2	29.28	7.4	3.9	2.6	1.5	0.3	2231	2836	6090	2092	78.66713681	42	29	31	6.801	6.07	72.49	6.33	149	1.066	2.3	1	NA	2	NA
1819	49743	73	1	11514.36424	1602.9	29.5	2	58	5	45.31	8.6	5.7	2.1	2.714285714	0.2	2498	2925	8060	3618	85.4017094	36	15	15	3.724	3.57	54.81	7.38	136	0.936	2.625	1	1	1	NA
1820	49745	66	1	13552.80079	605.1	19.5	1	79	4	31.91	8.2	6.1	1.6	3.8125	0.1	1768	2535	4632	876	69.74358974	41	21	27	5.741	3.57	72.49	5.16	167	1.259	2.325	1	1	2	3
1821	49751	67	2	20603.05136	758.7	8	2	49	5	30.7	5.9	3.6	1.8	2	0.1	2186	2671	4928	2569	81.84200674	47	39	27	7.215	4.28	47.74	5.33	171	1.55	2.425	1	NA	2	NA
1822	49758	59	2	26623.88054	633.6	32	2	69	3	29.68	9.2	4.8	3.4	1.411764706	0.2	1711	2420	4803	994	70.70247934	42	20	25	4.681	5	72.49	5.55	119	1.098	2.35	2	1	2	NA
1823	49759	65	2	25903.57313	1501	10.5	1	45	5	29.48	7.1	3.3	2.9	1.137931034	0.3	2976	3613	10336	3523	82.36922225	42	24	19	4.913	6.78	72.49	4.5	103	1.324	2.3	2	NA	2	NA
1824	49762	59	2	26644.67436	1191.1	34	1	44	4	27.01	4.5	2.2	1.7	1.294117647	0.1	3698	4464	9625	4135	82.84050179	43	29	28	5.12	4.28	85.75	4.88	130	1.001	2.25	2	NA	2	NA
1825	49770	71	1	10504.27319	1035.1	8.5	2	76	1	19.59	5.6	2.7	2.3	1.173913043	0.1	1624	2344	4060	959	69.28327645	42	17	26	6.543	3.21	54.81	5.88	145	1.098	2.325	1	2	2	NA
1826	49773	63	1	87175.40504	488.5	21.5	1	57	5	24.6	7.4	4.7	1.9	2.473684211	0.1	4318	5942	9071	3159	72.66913497	43	25	26	4.577	4.28	90.17	4.77	134	1.098	2.375	1	NA	2	NA
1827	49781	74	1	23624.05024	749	3.5	1	46	4	27.7	7.5	3.8	3	1.266666667	0.2	2806	3571	6430	2584	78.57742929	44	21	33	6	5.71	110.5	5	190	1.292	2.375	1	1	2	1
1828	49782	61	2	126073.5275	753.1	19	2	47	3	21.93	6.3	4	1.6	2.5	0.1	3521	4449	7275	3216	79.14138009	46	15	16	4.707	5.36	90.17	4.44	112	1.324	2.225	1	NA	2	NA
1829	49792	67	1	105572.032	1049.7	12.5	2	54	4	29.73	8.5	5.5	2.1	2.619047619	0.3	2145	2950	5566	1534	72.71186441	44	27	32	6.129	4.64	67.18	5.66	141	1.421	2.4	2	1	2	3
1830	49795	65	1	11771.21773	1167.4	35	2	64	3	43.34	7.8	4.7	2.2	2.136363636	0.4	1952	2372	5293	2216	82.29342327	39	19	23	5.405	3.93	72.49	8.16	130	1.195	2.275	2	1	1	NA
1831	49796	73	2	17559.00133	1140.3	20.5	1	46	4	29.62	7.3	4.1	2.6	1.576923077	0.1	3630	5057	9521	2427	71.78168875	43	46	32	4.758	3.57	76.91	4.88	106	1.324	2.375	NA	NA	2	3
1832	49810	67	1	27640.9212	797.6	11	1	73	5	30.27	4.6	2.8	1.3	2.153846154	0.1	3013	4250	8139	1662	70.89411765	46	19	22	3.905	8.57	116.69	5.11	150	1.292	2.475	1	1	1	3
1833	49813	68	2	28066.36283	840.2	12	2	46	3	35.79	7.8	4.1	2.9	1.413793103	0.2	2403	3175	6332	1947	75.68503937	39	15	19	4.086	3.57	49.5	6.33	150	1.324	2.25	2	NA	2	NA
1834	49814	66	2	105663.3776	867.4	24	1	47	3	28.35	8.2	4.7	2.7	1.740740741	0.2	3072	5061	8475	1330	60.69946651	44	16	18	4.862	2.86	85.75	5.27	131	1.13	2.375	1	NA	2	1
1835	49818	66	1	16765.47734	685.2	14	2	58	4	24.69	4.9	2.4	1.9	1.263157895	0.2	2854	3475	8035	2894	82.1294964	47	35	27	8.637	5.36	54.81	5.5	97	1.162	2.425	1	NA	2	NA
1836	49821	66	2	14516.12954	584.1	6.5	1	72	1	25.54	6.4	4	1.7	2.352941176	0.1	2225	3173	6275	1228	70.12291207	41	20	21	5.689	3.21	83.98	6.83	93	1.162	2.325	1	1	2	1
1837	49827	59	2	22582.72277	859.1	8	2	76	1	25.35	7.4	5	1.8	2.777777778	0.1	2132	2813	4117	1798	75.79097049	44	11	19	6.568	2.86	69.84	5.05	146	0.936	2.25	2	1	2	3
1838	49828	67	2	23773.24501	726.5	9	1	43	2	37.29	8.2	4.7	2.6	1.807692308	0.3	3378	4112	10551	3513	82.14980545	44	22	21	6.724	7.5	92.82	4.5	177	1.421	2.375	1	NA	1	3
1839	49832	74	1	75837.02222	618.6	7.5	2	48	5	23.3	6.3	4.7	1.1	4.272727273	0.1	3401	3994	9396	3833	85.15272909	45	16	19	4.707	3.93	68.07	5.16	64	1.13	2.375	2	NA	2	NA
1840	49838	65	2	18729.94077	580.5	16	2	54	3	29.82	7.7	4.7	1.9	2.473684211	0.4	2673	3435	5005	2394	77.81659389	45	23	22	6.025	6.43	58.34	4.77	136	1.421	2.4	2	NA	2	3
1841	49840	68	2	23833.63633	650.6	41	1	40	5	34.88	6.4	3.8	1.6	2.375	0.2	3480	4214	9900	4172	82.58186996	43	48	77	5.948	3.93	92.82	4.94	125	1.453	2.325	1	1	2	NA
1842	49856	72	2	8282.083923	1041.8	3.5	1	68	2	23.33	9.8	6.5	2.6	2.5	0.1	2242	3668	4275	850	61.12322792	44	22	26	5.896	4.64	106.96	6.05	143	1.195	2.4	2	NA	2	1
1843	49858	73	2	17146.11746	629.2	3.5	1	41	1	34.45	7.6	4.8	2.1	2.285714286	0.2	4118	5198	10150	4065	79.22277799	44	34	31	7.629	3.93	72.49	5.44	139	1.324	2.425	1	2	2	3
1844	49868	69	2	71472.98966	1109.5	19.5	1	40	5	24.22	6.4	4.1	1.6	2.5625	0.2	3249	4307	7192	2637	75.43533782	42	27	25	5.793	4.64	68.95	4.83	128	1.292	2.375	1	NA	2	NA
1845	49870	62	2	81715.17352	809.3	28.5	2	49	5	28.82	6.1	3.4	1.7	2	0.4	3006	4041	8210	2232	74.38752784	40	17	19	4.008	2.5	60.11	5.55	116	1.292	2.25	1	NA	2	NA
1846	49875	74	1	21190.22383	641.4	8.5	2	57	2	32.27	6.7	2.9	3.1	0.935483871	0.2	1969	2459	7115	1933	80.07320049	44	16	21	5.793	9.28	86.63	5.44	130	1.485	2.425	1	1	2	1
1847	49878	72	2	28398.27055	914.7	8.5	2	45	4	24.74	9.9	6.3	2.8	2.25	0.1	2747	3859	6866	1877	71.18424462	45	17	23	3.982	2.86	76.02	3.83	138	1.679	2.45	1	1	2	1
1848	49879	64	2	24126.08606	791.2	39	1	58	4	32.82	5.4	2.8	1.6	1.75	0.3	3718	4798	9398	3246	77.49062109	38	15	23	3.414	5	67.18	6.44	144	1.098	2.275	1	1	1	3
1849	49880	62	2	29794.94114	598.8	34	1	78	3	27.33	7.6	4.5	2.2	2.045454545	0.2	1968	3613	6204	456	54.46996955	43	21	26	5.689	6.07	103.43	7.99	129	1.066	2.275	1	1	2	3
1850	49887	67	1	15743.20075	800.1	8	1	52	3	40.05	12.1	9	2.2	4.090909091	0.2	3810	4726	12348	3836	80.61785865	44	81	63	6.025	3.21	68.07	7.55	140	1.001	2.35	1	2	2	NA
1851	49888	66	2	21773.79325	1205.5	9.5	1	49	2	26.75	4	2.1	1.1	1.909090909	0.4	4438	5963	10718	3250	74.42562469	35	180	132	4.112	3.93	69.84	5.72	157	0.904	2.2	1	1	2	NA
1852	49891	67	1	26222.97959	744.9	31.5	2	45	2	27.26	4.9	2.7	1.3	2.076923077	0.2	2719	3171	6836	3599	85.74582151	38	25	29	5.612	5.71	63.65	4.55	124	1.13	2.325	1	NA	2	1
1853	49901	62	2	45628.42658	487.9	14.5	1	64	3	26	5.6	3.4	1.6	2.125	0.1	2820	3864	7510	1791	72.98136646	44	20	19	3.905	3.21	72.49	5.44	140	1.162	2.225	2	1	2	NA
1854	49903	61	2	35113.50036	950.5	8	2	49	3	24.3	6.8	3.5	2.4	1.458333333	0.3	2493	3535	5310	1647	70.52333805	41	13	19	5.819	2.5	68.07	4.83	119	1.292	2.325	1	NA	2	1
1855	49906	67	1	9754.512613	1357.1	20	1	73	1	30.16	4.4	2.2	1.8	1.222222222	0.1	3059	4092	5998	2484	74.75562072	40	29	35	4.913	3.93	88.4	8.55	124	1.195	2.225	1	NA	1	3
1856	49909	60	2	125487.0909	731.9	6.5	2	51	2	22.85	6.9	4.2	2.1	2	0.2	2809	3816	8479	2042	73.61111111	43	15	24	6.077	1.43	63.65	4.94	123	1.292	2.2	1	NA	2	1
1857	49916	64	2	26883.14529	847.5	13	2	42	4	46.05	9.1	6.1	2.4	2.541666667	0.2	1972	2435	5941	1849	80.98562628	40	28	17	3.491	2.86	67.18	6.88	112	1.356	2.4	2	NA	1	NA
1858	49917	70	1	16748.23634	1147.5	15.5	1	49	3	25.1	7.6	5.6	1.3	4.307692308	0.2	3246	3734	11104	5142	86.9309052	44	42	34	3.905	3.57	72.49	5	95	1.066	2.325	NA	NA	2	NA
1859	49920	67	2	7456.490139	716	30.5	1	60	5	30.49	5.4	2.9	1.9	1.526315789	0.2	3223	4397	11087	2104	73.29997726	40	31	19	5.948	6.07	96.36	5.38	144	1.582	2.425	1	NA	2	3
1860	49921	60	1	13187.14917	891.7	14.5	2	46	2	21.87	5.1	2.7	1.7	1.588235294	0.1	2096	3134	6985	1088	66.87938736	43	19	24	6.336	2.5	45.97	4.11	146	1.324	2.425	1	NA	2	NA
1861	49928	63	2	85350.00958	901.4	3.5	2	47	2	32.9	9.8	5.5	3.2	1.71875	0.3	2481	3021	7394	2767	82.12512413	36	15	19	6.594	3.57	75.14	6	98	1.55	2.3	1	NA	2	1
1862	49943	60	2	102461.6703	679.8	102	1	49	2	29.65	11.6	8.3	2.2	3.772727273	0.2	3438	4314	7807	3431	79.69401947	43	26	19	5.689	5.36	78.68	6	142	1.162	2.3	1	NA	2	1
1863	49944	66	1	8136.69797	849.9	16	2	63	3	26.1	8.1	4.8	2.4	2	0.1	1532	2172	5201	763	70.53406998	39	23	28	3.336	9.64	81.33	17.04	106	1.421	2.475	2	1	1	NA
1864	49945	63	2	83611.80056	787.6	12	1	58	4	47.44	9.6	5.1	3.7	1.378378378	0.1	3618	4801	10551	2787	75.35930015	43	51	41	4.862	3.93	77.79	4.55	135	1.227	2.375	1	1	2	NA
1865	49953	67	1	76598.19528	703.5	15	1	43	3	26.12	6.4	4	1.5	2.666666667	0.3	3818	4651	10328	3974	82.08987315	44	28	25	5.353	6.07	90.17	5	130	1.259	2.35	1	2	2	3
1866	49957	67	1	49331.05979	641.7	9	1	61	4	24.8	4.7	3	1.3	2.307692308	0	3471	4782	10872	2302	72.5846926	42	19	21	4.293	5.71	90.17	5.72	139	0.904	2.325	1	NA	2	3
1867	49963	64	2	99152.80406	887.5	8.5	1	49	3	24.82	5.7	3.2	1.7	1.882352941	0.1	3822	5961	9448	2159	64.11675893	44	26	26	5.482	4.64	64.53	4.55	126	1.227	2.4	1	NA	2	NA
1868	49971	67	1	81683.78837	1054.6	10	1	59	3	43.05	12.7	8.3	2.9	2.862068966	0.7	2816	3668	7425	2355	76.77208288	40	57	41	5.948	5	72.49	8.83	161	1.13	2.275	1	NA	2	1
1869	49973	64	2	56164.12293	1552.9	47.5	2	64	4	23.07	7.5	5.4	1.4	3.857142857	0.2	2811	3716	6221	2260	75.64585576	41	59	48	6.413	2.5	55.69	4.05	155	1.292	2.375	1	2	2	NA
1870	49974	61	2	14808.85681	704.6	19.5	1	55	3	26.78	7.3	4.1	2.4	1.708333333	0.2	3160	4765	7359	1748	66.31689402	40	17	18	6.232	3.57	99.01	5.44	109	1.227	2.325	1	2	2	2
1871	49976	74	1	12071.28609	900.2	6	2	70	3	26.16	6	3.5	2	1.75	0.1	1163	1609	3896	397	72.28091983	41	16	19	7.939	3.57	47.74	4.94	109	1.388	2.475	1	NA	2	3
1872	49986	66	1	8250.830017	1129.6	29.5	2	63	5	33	9.3	6.4	2	3.2	0.1	2695	3464	4793	2489	77.80023095	42	20	19	4.577	3.93	54.81	5.27	133	1.453	2.35	2	NA	2	NA
1873	49995	70	1	23831.67307	521.7	17	1	71	5	24.25	4.6	2.3	1.7	1.352941176	0.1	3191	4466	7657	2165	71.45096283	46	23	23	5.224	10	99.01	4.5	129	1.647	2.55	1	NA	2	NA
1874	49996	66	1	9293.601084	690.1	17.5	2	61	1	35.22	6.5	3.8	2	1.9	0.1	2078	2640	5150	2092	78.71212121	43	35	29	5.353	3.57	45.97	7.38	155	1.13	2.35	2	1	2	NA
1875	50000	67	1	101728.1212	604.6	3.5	1	46	5	28.05	8.6	5.7	2.2	2.590909091	0.2	2891	4315	9206	1595	66.99884125	41	33	23	3.569	3.21	81.33	5.66	106	1.033	2.25	1	1	2	1
1876	50001	61	2	120348.9568	706.9	16	2	55	3	27.54	6.9	4	2.2	1.818181818	0.2	2065	2643	6042	1988	78.13091184	43	19	21	5.456	6.43	78.68	5	154	1.13	2.375	1	1	2	NA
1877	50002	64	2	25767.3127	503.7	18.5	1	46	4	26.72	3.5	1.9	0.9	2.111111111	0.1	3704	4373	9363	4332	84.70157786	40	20	24	4.526	5.36	91.94	5.44	145	1.098	2.325	1	NA	2	NA
1878	50015	67	1	51086.25992	2176.4	31	1	62	1	33.01	9.3	6.3	1.9	3.315789474	0.3	3538	4380	9290	3483	80.77625571	48	52	37	3.543	5.36	90.17	6.99	176	1.066	2.525	2	1	3	NA
1879	50023	63	1	57654.92135	893	14	2	62	5	26.92	7.1	3.9	2.4	1.625	0.2	2313	3137	6391	1613	73.7328658	45	22	25	6.775	4.64	63.65	4.77	165	0.904	2.425	1	1	2	3
1880	50025	61	2	120614.7392	851	32.5	1	42	5	30.33	7.8	4.1	2.7	1.518518519	0.3	3545	4106	10888	4070	86.33706771	44	22	24	5.663	6.78	84.86	4.83	123	1.227	2.375	1	NA	2	3
1881	50026	68	2	6167.437747	738.2	12	1	61	4	18	4.4	1.7	2.1	0.80952381	0.1	3226	4095	8378	2919	78.77899878	45	14	23	4.965	4.64	84.86	6.05	109	1.195	2.4	2	NA	2	NA
1882	50029	66	2	2778.341925	966.9	10	2	65	1	31.47	5.1	2.4	2.1	1.142857143	0.2	2223	2532	6349	2849	87.79620853	41	32	34	4.112	7.85	83.1	5.55	146	1.324	2.525	2	1	1	NA
1883	50037	68	2	36363.60981	1086.7	16	2	74	3	33.66	7.1	4.2	2.1	2	0.2	1895	2768	6394	856	68.46098266	37	16	22	6.905	4.28	75.14	4.83	131	1.356	2.375	2	NA	2	NA
1884	50039	60	1	12116.77506	759	5.5	2	54	3	24.51	6.3	3.5	1.8	1.944444444	0	2077	2426	6492	2769	85.61417972	47	19	24	6.439	3.93	99.01	5	118	1.421	2.55	1	1	2	1
1885	50040	60	1	95049.18628	983.5	32.5	2	56	5	25.61	5.2	3	1.2	2.5	0.4	2183	3229	6475	1162	67.60606999	41	35	27	7.655	5	81.33	5.11	140	1.227	2.3	1	NA	2	NA
1886	50041	65	1	49093.18291	660.9	26	1	68	5	29.45	6	2.8	2.3	1.217391304	0.3	2412	3738	6744	965	64.52648475	38	20	26	4.603	5.71	72.49	6	114	1.356	2.175	1	NA	2	3
1887	50048	59	1	27343.5918	410.8	5	2	43	2	27.63	11.3	7.9	2.6	3.038461538	0.1	2325	2884	7155	2496	80.61719834	45	16	23	3.569	4.28	72.49	5.22	203	1.033	2.3	1	1	3	1
1888	50051	67	1	33773.65413	829.4	14	2	70	3	47.47	14.9	8.3	4.3	1.930232558	0.5	1665	2264	6680	1108	73.54240283	41	21	27	4.629	8.21	54.81	5.55	234	1.195	2.275	2	1	2	NA
1889	50052	67	1	23114.10269	761.9	3.5	2	64	4	32.02	6.8	3.1	2.6	1.192307692	0.3	2271	2813	6805	2247	80.73231426	44	20	22	7.396	5	63.65	5.72	121	1.259	2.475	1	NA	2	NA
1890	50054	67	1	83513.27679	813.9	12	2	43	4	32.92	6.9	4.5	1.8	2.5	0.2	2611	3559	8220	1627	73.3633043	43	15	19	5.663	2.86	81.33	4.94	118	1.098	2.375	2	NA	2	NA
1891	50055	67	2	15332.75884	1372.7	16	2	79	2	27.38	4.9	3.1	1.5	2.066666667	0.1	1882	2446	5371	1753	76.94194603	40	20	24	4.888	4.28	93.7	4.16	154	1.13	2.875	1	NA	2	NA
1892	50057	59	2	100527.5688	732.5	28	1	51	5	35.81	6.9	4.3	1.9	2.263157895	0.2	3931	4707	13073	5508	83.51391545	41	26	28	4.862	4.28	113.15	5.16	130	0.904	2.175	1	NA	2	NA
1893	50070	61	1	90669.42167	522.1	7	1	51	2	25.95	8.4	3.9	3.3	1.181818182	0.2	3323	4065	9046	3682	81.74661747	47	22	26	6.517	2.86	63.65	5.16	176	1.13	2.375	1	2	2	1
1894	50074	72	2	7235.333228	673	18	2	66	3	28.86	6.1	3.4	2.1	1.619047619	0.1	2143	2748	6459	2021	77.98398836	39	17	18	4.603	5.36	76.02	4.66	136	1.259	2.3	2	NA	2	NA
1895	50085	64	2	99152.80406	492.4	44	1	46	5	23.86	8.9	5.6	2.4	2.333333333	0.2	4263	5979	8971	3176	71.29954842	47	22	23	7.344	5.36	91.94	5	101	1.259	2.45	1	NA	2	NA
1896	50093	63	2	30558.33015	568.6	19.5	1	78	2	34.44	9.1	6.8	1.8	3.777777778	0.2	3397	4829	10985	1812	70.34582729	40	33	26	3.155	5.71	97.24	13.27	117	0.872	2.275	1	NA	1	3
1897	50094	59	2	29362.82084	387.4	35	2	41	2	45.93	6.4	4.4	1.3	3.384615385	0.2	2410	2923	6671	2619	82.44953815	37	19	21	6.698	2.5	70.72	5.66	91	1.356	2.4	2	NA	1	NA
1898	50096	68	2	16708.64377	979.1	3.5	1	50	2	27.42	4.7	2	1.9	1.052631579	0.3	2549	3632	7928	1365	70.18171806	39	128	89	5.534	6.78	87.52	5.44	145	1.292	2.425	NA	NA	2	1
1899	50102	70	2	12301.10949	774.4	25.5	1	72	2	29.92	7.7	4.6	2.4	1.916666667	0.3	2142	3127	6124	1171	68.5001599	45	25	24	4.396	5.71	143.21	4.39	183	1.13	2.45	1	1	1	3
1900	50108	64	1	88814.13646	1140	32	1	51	4	32.88	7.7	4.7	1.8	2.611111111	0.4	3739	4400	12054	4877	84.97727273	43	25	23	4.888	5	75.14	12.32	141	0.936	2.275	1	1	1	3
1901	50109	59	1	9702.567344	632.1	25	1	75	1	27.27	8	5.3	1.8	2.944444444	0.3	3105	5163	9098	917	60.13945381	42	20	25	3.543	8.57	143.21	5.77	170	1.066	2.45	2	1	2	3
1902	50116	59	1	88003.04195	1505.3	44.5	2	47	5	30.11	7.3	4.2	2.4	1.75	0.1	2629	3532	7985	1916	74.43374858	47	27	30	5.896	5.71	72.49	4.83	126	1.292	2.525	1	1	2	3
1903	50119	63	1	98779.21178	641.5	9	1	46	4	29.82	7.9	4	2.7	1.481481481	0.3	3389	4579	10356	2364	74.01179297	45	34	24	7.344	5.36	90.17	4.83	101	1.485	2.425	1	NA	2	NA
1904	50129	64	1	26229.62498	494.5	11	2	48	1	25.01	7.6	4.9	1.9	2.578947368	0.1	2265	2764	6620	2837	81.94645441	43	23	22	5.767	2.5	37.13	5.61	105	1.13	2.35	2	NA	2	NA
1905	50131	69	2	15495.32445	564.8	23.5	1	50	4	26.25	10	5.1	3.4	1.5	0.2	3362	4255	8622	2692	79.01292597	40	19	31	6.284	5.36	86.63	7.44	170	1.162	2.275	2	1	2	NA
1906	50135	66	2	15186.64369	696.5	40.5	2	52	5	25.86	5.9	3.4	1.6	2.125	0.4	2106	2769	6437	1688	76.05633803	42	19	20	6.103	4.64	57.46	3.89	117	1.195	2.35	1	NA	2	3
1907	50137	65	2	38147.0111	965.1	8	2	44	4	27.02	8.2	4.8	2.2	2.181818182	0.3	3140	3915	9992	3070	80.20434227	44	18	19	5.87	3.93	64.53	4.44	127	1.162	2.375	1	NA	2	NA
1908	50140	66	1	12071.30263	938.4	11	2	75	2	39.97	9.1	5.9	2.6	2.269230769	0.1	2014	2286	6729	2691	88.10148731	38	21	18	5.12	3.21	45.97	7.16	108	1.227	2.3	1	1	2	3
1909	50142	70	1	9234.055759	800	22.5	1	55	5	29.89	5.8	3.2	1.6	2	0.5	3867	4698	11104	4111	82.31162197	43	55	74	4.707	3.57	72.49	5.05	118	1.001	2.375	1	NA	2	NA
1910	50144	62	2	27931.18941	1067.4	42	1	73	4	26.88	8.1	5.8	1.4	4.142857143	0.2	3429	4140	10373	3789	82.82608696	38	27	32	6.051	6.07	80.44	6.38	150	1.259	2.15	1	NA	2	NA
1911	50157	72	1	34929.11917	938.9	37	2	44	4	29.22	5.7	3.4	1.5	2.266666667	0.3	3068	3970	7925	2706	77.27959698	39	22	22	6.749	3.93	54.81	6.33	99	1.162	2.275	1	NA	2	NA
1912	50165	68	1	22311.77178	885.2	16.5	1	55	3	31.01	9.1	4.9	3.1	1.580645161	0.3	2433	3380	6694	1544	71.98224852	40	27	27	5.612	6.43	81.33	5.61	71	1.13	2.225	NA	NA	2	3
1913	50169	70	2	6599.913656	593.8	77.5	2	67	4	30.18	10.6	6.4	3.5	1.828571429	0.2	1647	2475	4276	817	66.54545455	39	27	27	4.034	5	74.26	8.22	234	1.227	2.375	1	1	2	3
1914	50175	61	2	120348.9568	805.1	22	2	57	3	24.04	5.1	3.1	1.5	2.066666667	0.1	2681	3459	7020	2246	77.50795027	41	13	21	5.172	3.93	53.92	5.5	152	1.324	2.4	1	NA	2	3
1915	50189	69	1	112422.2155	540	10	2	51	4	32.29	8.1	4.8	2.4	2	0.3	2452	3117	9142	2272	78.66538338	45	22	24	6.879	5	54.81	5	107	1.388	2.375	1	NA	2	3
1916	50194	66	1	9293.601084	1010.7	12.5	2	61	1	26.16	8.4	5.6	2.1	2.666666667	0.1	2032	2507	6170	2483	81.05305146	44	16	19	4.965	2.5	37.13	5.72	95	1.195	2.325	2	1	3	NA
1917	50195	61	2	121835.9639	694.7	23	1	54	5	24.87	6.8	4.5	1.8	2.5	0.1	4401	6323	11215	2681	69.60303653	46	28	21	6.568	5.36	85.75	5	147	1.033	2.425	1	NA	2	NA
1918	50196	73	2	47828.46243	549.5	23.5	1	66	3	21.27	6	4.1	1.4	2.928571429	0.2	1717	2208	6952	1505	77.76268116	41	25	27	4.888	2.5	72.49	4.27	127	1.13	2.275	2	2	2	3
1919	50201	70	1	9784.257815	867.6	11	2	54	4	32.04	5.2	2.6	1.8	1.444444444	0.2	2524	2976	7605	2981	84.81182796	43	28	27	7.163	4.64	45.97	5.16	168	1.292	2.35	1	1	2	3
1920	50202	62	2	89479.98212	224.1	12.5	1	47	4	29.44	7.1	3.6	2.5	1.44	0.2	4407	5918	10291	3496	74.46772558	43	47	48	6.258	8.21	70.72	5.27	192	1.421	2.175	1	NA	2	NA
1921	50208	62	2	33843.65677	542.5	29	2	58	1	25.27	6.9	3.7	2.4	1.541666667	0.3	1897	2766	5503	1035	68.58279103	43	20	21	7.215	6.43	65.42	4.77	152	1.388	2.4	2	NA	2	NA
1922	50211	66	1	25651.32401	1022.1	5.5	2	46	4	23.17	9.4	7.9	0.9	8.777777778	0.1	2507	3218	8420	2195	77.90553139	41	14	17	4.448	5.36	63.65	4.5	119	1.001	2.275	1	NA	2	NA
1923	50218	69	2	71472.98966	839	18	1	45	4	30.03	9.1	5.1	2.7	1.888888889	0.2	3796	5081	10792	2846	74.70970281	43	34	26	6.517	6.07	79.56	6.27	113	1.453	2.35	2	NA	2	NA
1924	50221	72	2	11615.93542	1458.4	13	2	53	1	39.13	11.5	6.3	4.2	1.5	0.2	2422	2879	7330	3142	84.12643279	44	54	34	6.387	2.86	41.55	5.11	205	1.162	2.475	1	1	2	3
1925	50228	72	1	13045.52136	1027	10.5	2	72	1	35.26	6	4.4	1.1	4	0.1	1610	1929	3905	2422	83.46293416	37	14	17	6.62	5.36	54.81	12.66	144	1.033	2.3	2	1	1	NA
1926	50229	69	1	28390.03873	998.7	11	1	52	5	29.04	5.6	3.2	1.7	1.882352941	0.1	3378	4907	9039	2039	68.84043204	43	27	37	3.879	3.93	90.17	5.05	124	1.292	2.4	1	NA	2	NA
1927	50236	61	1	32790.81892	780.1	3.5	1	44	3	26.12	6.7	4.2	1.9	2.210526316	0.2	4716	5828	9558	4853	80.91969801	50	56	27	4.888	4.64	90.17	4.5	123	1.13	2.4	1	NA	2	NA
1928	50238	61	1	23052.65923	699.7	6.5	1	51	4	20.76	7.9	4.5	2.6	1.730769231	0.2	3919	5015	8435	3525	78.14556331	44	60	59	4.551	3.57	80.44	4.72	117	1.195	2.325	1	NA	2	3
1929	50244	62	1	16682.16726	803.5	18.5	1	48	3	24.52	5.7	3.5	1.6	2.1875	0.3	4458	6066	9109	3399	73.49159248	41	18	18	5.017	4.64	72.49	5.33	99	1.356	2.325	1	NA	2	3
1930	50251	59	1	36128.64169	515.7	8	2	78	4	23.41	5.6	3.1	1.9	1.631578947	0.1	1825	2969	5270	636	61.46850792	42	18	25	7.189	6.78	90.17	5.38	174	0.969	2.35	1	1	2	1
1931	50260	67	1	24752.7181	1376.9	9.5	1	52	3	22.64	8.8	5.7	2.3	2.47826087	0.1	3040	5381	7530	1099	56.49507526	40	16	26	4.215	3.21	81.33	4.11	119	1.227	2.35	2	NA	2	1
1932	50274	74	2	5290.60255	693.8	10.5	2	66	4	34.96	8.5	4.8	3.3	1.454545455	0.1	1661	2328	5833	1028	71.34879725	37	18	18	4.5	5.36	68.95	6.33	119	0.936	2.4	2	1	1	NA
1933	50278	68	1	11899.83149	816.1	40	2	63	4	30.63	3.7	1.6	1.4	1.142857143	0.2	2236	2635	7074	3056	84.85768501	45	20	18	5.301	6.07	81.33	5.44	125	1.615	2.5	2	1	1	3
1934	50279	59	1	27368.68005	843.6	19.5	2	57	3	41.14	10.1	6.4	2.8	2.285714286	0.1	2332	2811	8702	2957	82.95980078	42	13	52	5.198	5.36	70.72	8.72	88	1.227	2.425	2	1	2	NA
1935	50280	73	1	11432.68127	550.8	21	1	58	5	41.04	7.9	4.5	2.3	1.956521739	0.2	3621	4486	9735	3577	80.71778868	42	29	29	4.319	8.21	116.69	7.16	117	1.582	2.475	1	1	1	3
1936	50290	60	2	26751.90073	700.1	3.5	2	43	3	28.15	15.1	NA	NA	#VALUE!	NA	3304	3934	6401	3527	83.98576512	38	19	23	8.818	3.21	54.81	5.38	131	1.259	2.35	1	NA	2	1
1937	50294	63	1	96297.71367	437.2	6	2	58	3	18.5	9.7	5.3	3.4	1.558823529	0.2	2028	3287	5905	846	61.69759659	43	20	23	4.577	5	99.01	4.39	116	1.518	2.35	1	NA	2	1
1938	50308	72	1	34929.11917	592.8	21	2	41	5	27.97	5.1	2.4	2.1	1.142857143	0.1	2740	3146	7230	4011	87.09472346	38	18	20	3.698	2.14	45.97	5.38	94	1.098	2.125	1	NA	2	3
1939	50319	67	2	7521.478712	944.8	8	1	60	4	26.43	4.9	3.3	1.1	3	0.1	2487	3397	7622	1669	73.21165734	37	26	25	4.344	4.28	112.27	4.55	137	0.936	2.475	2	1	2	NA
1940	50321	59	2	104568.8299	1039.1	9	2	59	4	26.77	5.1	3	1.5	2	0.1	2980	3557	7029	3723	83.778465	48	17	19	7.577	3.21	53.92	5.22	131	1.227	2.3	1	NA	2	NA
1941	50322	72	2	30137.45725	1222.4	17.5	1	46	4	24.54	7.4	4.4	2.3	1.913043478	0	4086	5159	11185	3800	79.20139562	47	37	23	6	2.14	77.79	5.11	108	1.195	2.5	2	NA	2	3
1942	50327	61	1	26357.25253	606.6	93.5	1	46	3	28.22	4	1.3	1.8	0.722222222	0.3	3802	5146	10344	2604	73.88262728	41	20	26	4.112	3.21	90.17	4.5	132	1.195	2.35	1	NA	2	2
1943	50332	59	1	7627.821119	858.6	26	1	60	3	22.36	8.2	3.8	3.8	1	0	3549	4966	10651	2065	71.46596859	47	20	24	5.431	3.21	83.1	4.39	152	1.259	2.5	2	1	2	1
1944	50335	66	2	43126.80049	1095.8	20.5	2	70	5	41.89	9	6.5	1.7	3.823529412	0.1	2404	2975	5670	2675	80.80672269	48	22	28	5.741	6.07	106.08	5.05	198	1.356	2.55	2	1	2	NA
1945	50347	64	2	24754.48053	1005.9	24.5	1	44	4	27.32	6.1	3.1	2.3	1.347826087	0.1	3311	4093	11611	3238	80.89420963	44	52	36	5.819	5	101.66	4.77	163	1.259	2.35	2	NA	2	NA
1946	50354	59	1	18648.21492	631.3	17.5	1	65	4	24.88	4.5	2.9	1.1	2.636363636	0.1	2972	4082	8891	1988	72.80744733	48	21	27	5.508	7.5	99.01	5.22	146	1.066	2.35	1	NA	2	3
1947	50355	65	1	18407.64404	751.4	20	1	48	2	28.27	6.5	3.5	2.2	1.590909091	0.1	3809	4878	9995	3629	78.08528085	43	17	15	4.707	5.71	72.49	5.05	108	1.066	2.3	2	2	2	NA
1948	50362	70	2	15593.5946	896.6	23	1	67	5	25.59	7	3.8	2.3	1.652173913	0.3	3241	5033	9624	1526	64.39499305	42	18	17	4.319	4.64	93.7	5.11	128	1.13	2.4	1	1	2	3
1949	50364	63	1	27569.12753	381.4	5.5	2	46	4	27.49	9.3	6.6	2.1	3.142857143	0	2480	3157	6423	2193	78.55559075	45	21	23	5.172	6.43	63.65	4.61	126	1.001	2.425	1	1	2	1
1950	50374	62	1	9906.986187	886.4	12	2	69	4	20.39	6.1	4.6	1.3	3.538461538	0.1	1539	2246	4376	755	68.52181656	38	11	27	3.517	5	54.81	12.43	120	1.13	2.3	2	NA	1	1
1951	50375	63	2	25282.64291	1126	7	2	71	2	30.62	7.1	4.2	2.1	2	0.3	2225	2688	6199	2883	82.77529762	48	20	25	5.224	9.28	103.43	10.6	141	1.033	2.375	NA	NA	1	NA
1952	50377	61	1	74950.57196	749	9	1	41	3	29.14	6.4	3.7	1.9	1.947368421	0.2	4722	5503	9682	5518	85.80774123	42	102	57	5.12	2.5	81.33	5.55	138	1.292	2.45	1	NA	2	3
1953	50383	61	1	8644.917815	540.2	17	1	74	4	29.75	8.1	5.2	1.5	3.466666667	0.6	2131	3960	6245	611	53.81313131	36	17	14	4.163	11.78	116.69	11.6	101	1.033	2.425	1	NA	1	3
1954	50396	71	1	25381.65321	1003.7	11	1	47	3	29.92	7.9	4.4	2.7	1.62962963	0.3	4771	5973	13748	4866	79.87610916	40	51	35	6.051	3.57	72.49	16.82	136	1.162	2.425	1	NA	1	NA
1955	50406	69	1	22528.49956	1205.2	10.5	1	41	4	31.1	6.9	4	2.3	1.739130435	0.1	3057	3745	7015	3541	81.62883845	44	34	36	4.862	4.64	143.21	5.33	159	1.356	2.375	NA	NA	2	NA
1956	50412	60	1	22501.08015	719.9	17	1	40	3	32.8	5.9	3.1	2.3	1.347826087	0.1	4381	5039	14387	7190	86.94185354	49	37	27	3.905	5	90.17	6	164	1.324	2.525	1	1	2	NA
1957	50419	64	2	6817.097261	732.2	38.5	1	63	2	22.08	6.4	2.7	2.7	1	0.1	2077	2833	5993	1460	73.31450759	39	41	51	4.939	5	76.91	4.27	130	1.421	2.375	1	1	2	3
1958	50423	67	1	18941.79548	686.7	14	1	60	3	22.35	7.8	5.2	1.7	3.058823529	0.1	3522	6008	8673	1412	58.62183755	45	15	17	4.732	6.78	106.08	4.44	101	1.356	2.475	1	NA	2	3
1959	50424	59	2	9754.512613	802.8	8	1	71	3	33.66	4.1	1.7	1.8	0.944444444	0.1	1928	3147	5929	822	61.26469654	44	20	21	5.069	7.5	88.4	9.66	152	0.904	2.225	1	1	2	1
1960	50437	59	2	55688.65448	715.5	21.5	1	68	1	25.26	8.1	5.6	1.4	4	0.4	2823	4769	7315	901	59.19479975	45	31	38	4.163	2.86	83.98	5	153	1.227	2.4	2	1	2	3
1961	50444	69	2	68913.9813	852.1	22	1	55	5	22.66	5.1	2.9	1.5	1.933333333	0.2	3685	5746	8082	2158	64.13156979	42	29	32	6.025	5	79.56	4.77	143	1.259	2.375	1	NA	2	NA
1962	50450	68	1	11106.09341	1156.4	17.5	2	66	4	35.3	6.1	3.9	1.5	2.6	0.1	1604	2091	5561	1393	76.70970827	41	18	20	4.913	4.64	72.49	8.83	155	1.001	2.45	2	1	1	NA
1963	50477	59	2	31930.387	798.1	11.5	2	53	3	26.1	5.6	3.5	1.5	2.333333333	0.1	2994	4390	7880	1793	68.20045558	41	20	23	4.681	5	80.44	4.5	123	1.001	2.25	2	2	2	NA
1964	50478	62	2	113144.4989	876.8	12.5	2	51	4	37.85	8.2	5.1	2.4	2.125	0.1	2124	2525	5404	2877	84.11881188	40	25	20	5.482	4.64	47.74	5.44	99	1.227	2.25	1	1	2	NA
1965	50479	65	2	18729.94077	989.9	6	2	56	5	48.04	15.2	8.4	5.5	1.527272727	0.4	2580	3329	7609	2234	77.50075098	41	21	30	6.387	8.21	101.66	4.77	156	1.356	2.25	2	1	2	NA
1966	50481	62	2	5741.76856	596.2	29.5	2	60	3	44.44	8.6	6.6	1.4	4.714285714	0.2	1707	1984	5419	2388	86.03830645	41	21	19	5.146	5.71	76.91	8.16	111	0.936	2.3	1	1	1	3
1967	50487	66	1	14061.3315	840	23.5	1	54	2	28.81	6.3	3.5	1.9	1.842105263	0.2	3429	4307	8296	3591	79.61458091	41	30	24	4.112	6.78	72.49	9.05	120	0.904	2.2	2	1	1	NA
1968	50492	67	1	21853.19142	1041.5	6.5	2	42	2	17.62	8.7	6.7	1.8	3.722222222	0.1	2749	4133	7405	1378	66.5134285	43	11	18	5.431	1.07	63.65	4.83	92	1.259	2.6	1	NA	2	1
1969	50498	67	1	34416.73562	832	10.5	2	77	4	32.53	9	4.1	3.9	1.051282051	0.3	2304	2770	5644	2727	83.17689531	41	26	38	5.612	8.93	81.33	4	161	0.904	2.55	2	1	1	NA
1970	50504	69	1	34397.16909	536.5	15	2	40	3	21.04	9.6	6.1	2.6	2.346153846	0.3	2365	3113	5955	1979	75.97173145	44	20	22	4.008	1.43	45.97	4.39	106	0.969	2.3	1	NA	2	1
1971	50505	63	2	22164.43574	1339.7	31.5	1	61	5	34.43	6.1	3.7	1.7	2.176470588	0.2	3162	4372	8501	2253	72.32387923	42	20	22	4.474	7.14	99.89	5.27	154	1.259	2.325	1	1	2	3
1972	50508	63	1	20526.88923	572.3	11	1	55	3	32.24	7.9	4.2	2.9	1.448275862	0.1	3190	3893	8236	4241	81.94194708	46	20	22	5.974	3.57	90.17	3.72	92	1.453	2.525	2	1	2	3
1973	50517	60	1	51794.69002	687.4	11	1	63	4	36.53	5.6	3.2	1.6	2	0.1	3614	4818	12261	2690	75.01037775	45	34	37	5.172	6.07	90.17	5.11	206	0.807	2.525	1	NA	2	3
1974	50522	68	2	20022.08763	1012	20	1	40	5	32.6	4.9	1.9	2.4	0.791666667	0.2	4038	4813	14025	5354	83.89777685	42	21	32	6.853	3.93	76.91	6.99	163	1.098	2.325	1	NA	2	NA
1975	50523	60	1	72431.45769	458.6	3.5	1	45	4	27.31	5.6	3.4	1.6	2.125	0.1	4571	6426	10757	3257	71.1328976	45	27	22	5.612	5.36	90.17	5.11	131	1.033	2.4	1	1	2	NA
1976	50526	65	2	12529.39559	1100	17.5	1	78	1	33.62	6.7	4.2	1.7	2.470588235	0.2	1428	2927	3816	349	48.78715408	38	19	24	5.043	12.14	106.96	6.44	178	1.195	2.225	1	1	1	3
1977	50529	62	1	27499.34278	627.1	14	1	79	2	23.73	10.9	8.3	1.4	5.928571429	0.4	2468	4141	5755	855	59.59913064	39	17	23	5.172	12.85	160.89	5.05	118	1.001	2.25	NA	1	2	1
1978	50532	60	1	63922.77837	813	10.5	1	57	5	27.53	5.1	3.3	1.1	3	0.1	4059	6209	11125	1612	65.37284587	44	91	52	6.543	6.43	90.17	4.55	95	1.13	2.375	1	NA	2	3
1979	50535	66	2	30054.00258	938.8	3.5	2	55	3	24.28	6.6	3.8	2	1.9	0.1	1832	2901	5195	820	63.15063771	42	27	35	6.594	2.14	59.23	5.72	139	1.356	2.375	1	NA	2	1
1980	50544	60	2	91513.54594	833.4	18.5	2	46	2	29.15	NA	NA	NA	#VALUE!	NA	2767	3640	8313	2198	76.01648352	37	21	29	3.207	3.21	72.49	4.61	115	1.066	2.075	2	NA	2	NA
1981	50546	65	2	9820.577844	627.3	14	1	64	5	28.05	8.3	5.3	2.4	2.208333333	0.1	2334	3663	7257	916	63.71826372	43	17	21	4.215	3.57	69.84	6.16	118	1.13	2.325	2	1	2	1
1982	50552	69	1	106579.9464	1009.3	19	1	51	2	27.98	5.9	3.1	1.7	1.823529412	0.6	3540	4653	10988	2780	76.07994842	42	29	27	5.25	3.21	81.33	5.05	115	1.162	2.375	1	2	2	3
1983	50554	65	1	9369.298169	1051.1	13.5	2	62	5	33.62	4.9	2.2	2.1	1.047619048	0.1	2218	2624	7508	3059	84.52743902	44	31	37	5.663	3.93	81.33	4.83	156	1.453	2.4	2	1	2	3
1984	50556	64	1	19812.64302	512.7	7	1	59	3	33.13	5.3	3.4	1.4	2.428571429	0.1	3270	4081	8779	3485	80.12741975	40	23	24	3.569	8.93	125.53	6.83	159	1.195	2.325	1	1	1	NA
1985	50557	68	1	13137.56623	553.6	20	1	52	5	27.75	6.6	2.9	3.1	0.935483871	0.1	1680	2038	5197	1421	82.43375859	42	25	23	4.293	1.79	72.49	5.05	153	1.162	2.275	2	NA	2	NA
1986	50559	66	1	48954.22719	746.7	13.5	2	75	3	22.09	7.1	3.9	2.6	1.5	0.1	1357	2136	3285	697	63.52996255	48	25	27	3.62	5	81.33	5.44	63	1.356	2.5	1	1	2	1
1987	50570	66	1	15278.0746	807.1	15	1	51	3	31.88	9.1	5.2	2.9	1.793103448	0.2	4290	5392	10144	4277	79.56231454	43	37	25	5.198	6.43	99.01	5.33	137	1.001	2.325	1	1	2	1
1988	50577	67	1	56250.23217	789.2	24.5	2	65	5	28.79	10.1	6.6	2.5	2.64	0.1	2071	2628	6458	1970	78.80517504	45	27	26	4.112	4.28	72.49	4.61	131	1.227	2.5	1	1	2	NA
1989	50587	68	2	6884.053137	1155.7	29	1	63	1	28.29	6.8	2.7	3	0.9	0.3	2876	4342	8355	1236	66.23675725	44	24	25	7.137	5.36	70.72	5.38	138	1.388	2.425	1	1	2	3
1990	50605	71	1	14051.9856	672.6	7	2	64	4	31.57	6	3	2.4	1.25	0	1936	2387	6435	2389	81.10599078	39	21	39	6.155	3.21	72.49	5.16	151	1.195	2.4	1	1	2	3
1991	50606	74	2	88621.81701	973.7	14	2	55	4	48.15	10.8	6.3	3	2.1	0.7	2547	3017	6864	3044	84.42161087	42	30	26	6.879	6.78	76.02	6	167	1.55	2.325	1	1	1	3
1992	50609	59	2	100527.5688	591.7	8.5	1	50	3	33.49	6.1	4.7	0.9	5.222222222	0.1	4404	5359	11913	5087	82.1795111	45	65	59	4.81	3.57	83.1	7.55	153	1.227	2.25	1	NA	2	NA
1993	50615	67	1	94282.94564	1368.5	34.5	2	54	3	24.49	6.9	4.5	1.5	3	0.2	2522	3229	7180	2198	78.10467637	36	20	25	5.12	5.71	72.49	4.88	129	1.518	2.425	2	NA	2	NA
1994	50619	69	2	15994.17623	1074.9	19	2	40	4	21.29	4.1	2.4	1.4	1.714285714	0.1	3289	4106	7606	3277	80.10228933	38	18	27	6.155	3.21	65.42	4.94	143	1.066	2.275	1	NA	2	3
1995	50624	63	2	96356.53903	1058.8	10	2	50	3	31.34	7.6	4.2	2.5	1.68	0.2	2522	3097	7444	2710	81.43364546	40	25	21	5.327	5.36	83.1	5.11	137	1.066	2.3	1	NA	2	NA
1996	50625	65	2	8840.561234	853.1	5.5	2	60	4	27.9	5.6	2.8	2.2	1.272727273	0.2	2289	2906	7891	2135	78.76806607	40	20	24	3.336	6.43	54.81	5.22	174	1.356	2.375	2	1	1	NA
1997	50628	59	2	32195.80834	987.4	13.5	1	41	1	33.2	10.1	5.4	3.3	1.636363636	0.2	3446	4266	9803	3447	80.7782466	40	63	36	4.913	2.86	61	4.77	120	1.066	2.175	1	1	2	1
1998	50629	63	2	99236.781	619.4	17	2	47	3	43.4	5.7	2.8	2.3	1.217391304	0.1	2712	3139	8268	4004	86.3969417	38	26	23	6.905	2.5	68.95	4.77	143	1.227	2.3	2	2	2	NA
1999	50633	64	2	26883.14529	1448.4	12.5	2	44	4	26.52	3.8	2.1	1.3	1.615384615	0	2219	2790	6561	2239	79.53405018	41	12	15	5.094	2.86	68.95	6.16	166	1.13	2.475	1	NA	2	3
[truncated: 4,528 more rows]
